# Supplementary material for: A gut microbiome signature for cirrhosis due to nonalcoholic fatty liver disease
Source: Nat Commun. 2019 Mar 29;10:1406. doi: 10.1038/s41467-019-09455-9 (PMC6440960; doi:10.1038/s41467-019-09455-9)
Supplement: Supplementary file 3 — Supplementary Data 1 [file 41467_2019_9455_MOESM3_ESM.xlsx]

## Sheet: Reverse and Sequencing Primers
RC of 3' Illumina Adapter	Reverse Primer Pad	Reverse Primer Linker	806R Reverse Primer (Apprill)	Primer For PCR	Tm from IDT website
CAAGCAGAAGACGGCATACGAGAT	AGTCAGCCAG	CC	GGACTACNVGGGTWTCTAAT	CAAGCAGAAGACGGCATACGAGATAGTCAGCCAGCCGGACTACNVGGGTWTCTAAT	(applies only to PCR step)
	Reverse Primer Pad	Reverse Primer Linker	806R Reverse Primer (Apprill)	Read 2 Sequencing Primer
	AGTCAGCCAG	CC	GGACTACNVGGGTWTCTAAT	AGTCAGCCAGCCGGACTACNVGGGTWTCTAAT	65.9
	Forward Primer Pad	Forward Primer Linker	515F Forward Primer (Parada)	Read 1 Sequencing Primer
	TATGGTAATT	GT	GTGYCAGCMGCCGCGGTAA	TATGGTAATTGTGTGYCAGCMGCCGCGGTAA	66.9
			5' Illumina adapter extended	Index Sequence Primer
				AATGATACGGCGACCACCGAGATCTACACGCT	66.1

## Sheet: Forward Primer Constructs
Plate	Well	Name	Illumina 5' Adapter	Golay Barcode	Forward Primer Pad	Forward Primer Linker	515FB Forward Primer (Parada)	Primer For PCR
1	A1	515rcbc0	AATGATACGGCGACCACCGAGATCTACACGCT	AGCCTTCGTCGC	TATGGTAATT	GT	GTGYCAGCMGCCGCGGTAA	AATGATACGGCGACCACCGAGATCTACACGCTAGCCTTCGTCGCTATGGTAATTGTGTGYCAGCMGCCGCGGTAA
1	A2	515rcbc1	AATGATACGGCGACCACCGAGATCTACACGCT	TCCATACCGGAA	TATGGTAATT	GT	GTGYCAGCMGCCGCGGTAA	AATGATACGGCGACCACCGAGATCTACACGCTTCCATACCGGAATATGGTAATTGTGTGYCAGCMGCCGCGGTAA
1	A3	515rcbc2	AATGATACGGCGACCACCGAGATCTACACGCT	AGCCCTGCTACA	TATGGTAATT	GT	GTGYCAGCMGCCGCGGTAA	AATGATACGGCGACCACCGAGATCTACACGCTAGCCCTGCTACATATGGTAATTGTGTGYCAGCMGCCGCGGTAA
1	A4	515rcbc3	AATGATACGGCGACCACCGAGATCTACACGCT	CCTAACGGTCCA	TATGGTAATT	GT	GTGYCAGCMGCCGCGGTAA	AATGATACGGCGACCACCGAGATCTACACGCTCCTAACGGTCCATATGGTAATTGTGTGYCAGCMGCCGCGGTAA
1	A5	515rcbc4	AATGATACGGCGACCACCGAGATCTACACGCT	CGCGCCTTAAAC	TATGGTAATT	GT	GTGYCAGCMGCCGCGGTAA	AATGATACGGCGACCACCGAGATCTACACGCTCGCGCCTTAAACTATGGTAATTGTGTGYCAGCMGCCGCGGTAA
1	A6	515rcbc5	AATGATACGGCGACCACCGAGATCTACACGCT	TATGGTACCCAG	TATGGTAATT	GT	GTGYCAGCMGCCGCGGTAA	AATGATACGGCGACCACCGAGATCTACACGCTTATGGTACCCAGTATGGTAATTGTGTGYCAGCMGCCGCGGTAA
1	A7	515rcbc6	AATGATACGGCGACCACCGAGATCTACACGCT	TACAATATCTGT	TATGGTAATT	GT	GTGYCAGCMGCCGCGGTAA	AATGATACGGCGACCACCGAGATCTACACGCTTACAATATCTGTTATGGTAATTGTGTGYCAGCMGCCGCGGTAA
1	A8	515rcbc7	AATGATACGGCGACCACCGAGATCTACACGCT	AATTTAGGTAGG	TATGGTAATT	GT	GTGYCAGCMGCCGCGGTAA	AATGATACGGCGACCACCGAGATCTACACGCTAATTTAGGTAGGTATGGTAATTGTGTGYCAGCMGCCGCGGTAA
1	A9	515rcbc8	AATGATACGGCGACCACCGAGATCTACACGCT	GACTCAACCAGT	TATGGTAATT	GT	GTGYCAGCMGCCGCGGTAA	AATGATACGGCGACCACCGAGATCTACACGCTGACTCAACCAGTTATGGTAATTGTGTGYCAGCMGCCGCGGTAA
1	A10	515rcbc9	AATGATACGGCGACCACCGAGATCTACACGCT	GCCTCTACGTCG	TATGGTAATT	GT	GTGYCAGCMGCCGCGGTAA	AATGATACGGCGACCACCGAGATCTACACGCTGCCTCTACGTCGTATGGTAATTGTGTGYCAGCMGCCGCGGTAA
1	A11	515rcbc10	AATGATACGGCGACCACCGAGATCTACACGCT	ACTACTGAGGAT	TATGGTAATT	GT	GTGYCAGCMGCCGCGGTAA	AATGATACGGCGACCACCGAGATCTACACGCTACTACTGAGGATTATGGTAATTGTGTGYCAGCMGCCGCGGTAA
1	A12	515rcbc11	AATGATACGGCGACCACCGAGATCTACACGCT	AATTCACCTCCT	TATGGTAATT	GT	GTGYCAGCMGCCGCGGTAA	AATGATACGGCGACCACCGAGATCTACACGCTAATTCACCTCCTTATGGTAATTGTGTGYCAGCMGCCGCGGTAA
1	B1	515rcbc12	AATGATACGGCGACCACCGAGATCTACACGCT	CGTATAAATGCG	TATGGTAATT	GT	GTGYCAGCMGCCGCGGTAA	AATGATACGGCGACCACCGAGATCTACACGCTCGTATAAATGCGTATGGTAATTGTGTGYCAGCMGCCGCGGTAA
1	B2	515rcbc13	AATGATACGGCGACCACCGAGATCTACACGCT	ATGCTGCAACAC	TATGGTAATT	GT	GTGYCAGCMGCCGCGGTAA	AATGATACGGCGACCACCGAGATCTACACGCTATGCTGCAACACTATGGTAATTGTGTGYCAGCMGCCGCGGTAA
1	B3	515rcbc14	AATGATACGGCGACCACCGAGATCTACACGCT	ACTCGCTCGCTG	TATGGTAATT	GT	GTGYCAGCMGCCGCGGTAA	AATGATACGGCGACCACCGAGATCTACACGCTACTCGCTCGCTGTATGGTAATTGTGTGYCAGCMGCCGCGGTAA
1	B4	515rcbc15	AATGATACGGCGACCACCGAGATCTACACGCT	TTCCTTAGTAGT	TATGGTAATT	GT	GTGYCAGCMGCCGCGGTAA	AATGATACGGCGACCACCGAGATCTACACGCTTTCCTTAGTAGTTATGGTAATTGTGTGYCAGCMGCCGCGGTAA
1	B5	515rcbc16	AATGATACGGCGACCACCGAGATCTACACGCT	CGTCCGTATGAA	TATGGTAATT	GT	GTGYCAGCMGCCGCGGTAA	AATGATACGGCGACCACCGAGATCTACACGCTCGTCCGTATGAATATGGTAATTGTGTGYCAGCMGCCGCGGTAA
1	B6	515rcbc17	AATGATACGGCGACCACCGAGATCTACACGCT	ACGTGAGGAACG	TATGGTAATT	GT	GTGYCAGCMGCCGCGGTAA	AATGATACGGCGACCACCGAGATCTACACGCTACGTGAGGAACGTATGGTAATTGTGTGYCAGCMGCCGCGGTAA
1	B7	515rcbc18	AATGATACGGCGACCACCGAGATCTACACGCT	GGTTGCCCTGTA	TATGGTAATT	GT	GTGYCAGCMGCCGCGGTAA	AATGATACGGCGACCACCGAGATCTACACGCTGGTTGCCCTGTATATGGTAATTGTGTGYCAGCMGCCGCGGTAA
1	B8	515rcbc19	AATGATACGGCGACCACCGAGATCTACACGCT	CATATAGCCCGA	TATGGTAATT	GT	GTGYCAGCMGCCGCGGTAA	AATGATACGGCGACCACCGAGATCTACACGCTCATATAGCCCGATATGGTAATTGTGTGYCAGCMGCCGCGGTAA
1	B9	515rcbc20	AATGATACGGCGACCACCGAGATCTACACGCT	GCCTATGAGATC	TATGGTAATT	GT	GTGYCAGCMGCCGCGGTAA	AATGATACGGCGACCACCGAGATCTACACGCTGCCTATGAGATCTATGGTAATTGTGTGYCAGCMGCCGCGGTAA
1	B10	515rcbc21	AATGATACGGCGACCACCGAGATCTACACGCT	CAAGTGAAGGGA	TATGGTAATT	GT	GTGYCAGCMGCCGCGGTAA	AATGATACGGCGACCACCGAGATCTACACGCTCAAGTGAAGGGATATGGTAATTGTGTGYCAGCMGCCGCGGTAA
1	B11	515rcbc22	AATGATACGGCGACCACCGAGATCTACACGCT	CACGTTTATTCC	TATGGTAATT	GT	GTGYCAGCMGCCGCGGTAA	AATGATACGGCGACCACCGAGATCTACACGCTCACGTTTATTCCTATGGTAATTGTGTGYCAGCMGCCGCGGTAA
1	B12	515rcbc23	AATGATACGGCGACCACCGAGATCTACACGCT	TAATCGGTGCCA	TATGGTAATT	GT	GTGYCAGCMGCCGCGGTAA	AATGATACGGCGACCACCGAGATCTACACGCTTAATCGGTGCCATATGGTAATTGTGTGYCAGCMGCCGCGGTAA
1	C1	515rcbc24	AATGATACGGCGACCACCGAGATCTACACGCT	TGACTAATGGCC	TATGGTAATT	GT	GTGYCAGCMGCCGCGGTAA	AATGATACGGCGACCACCGAGATCTACACGCTTGACTAATGGCCTATGGTAATTGTGTGYCAGCMGCCGCGGTAA
1	C2	515rcbc25	AATGATACGGCGACCACCGAGATCTACACGCT	CGGGACACCCGA	TATGGTAATT	GT	GTGYCAGCMGCCGCGGTAA	AATGATACGGCGACCACCGAGATCTACACGCTCGGGACACCCGATATGGTAATTGTGTGYCAGCMGCCGCGGTAA
1	C3	515rcbc26	AATGATACGGCGACCACCGAGATCTACACGCT	CTGTCTATACTA	TATGGTAATT	GT	GTGYCAGCMGCCGCGGTAA	AATGATACGGCGACCACCGAGATCTACACGCTCTGTCTATACTATATGGTAATTGTGTGYCAGCMGCCGCGGTAA
1	C4	515rcbc27	AATGATACGGCGACCACCGAGATCTACACGCT	TATGCCAGAGAT	TATGGTAATT	GT	GTGYCAGCMGCCGCGGTAA	AATGATACGGCGACCACCGAGATCTACACGCTTATGCCAGAGATTATGGTAATTGTGTGYCAGCMGCCGCGGTAA
1	C5	515rcbc28	AATGATACGGCGACCACCGAGATCTACACGCT	CGTTTGGAATGA	TATGGTAATT	GT	GTGYCAGCMGCCGCGGTAA	AATGATACGGCGACCACCGAGATCTACACGCTCGTTTGGAATGATATGGTAATTGTGTGYCAGCMGCCGCGGTAA
1	C6	515rcbc29	AATGATACGGCGACCACCGAGATCTACACGCT	AAGAACTCATGA	TATGGTAATT	GT	GTGYCAGCMGCCGCGGTAA	AATGATACGGCGACCACCGAGATCTACACGCTAAGAACTCATGATATGGTAATTGTGTGYCAGCMGCCGCGGTAA
1	C7	515rcbc30	AATGATACGGCGACCACCGAGATCTACACGCT	TGATATCGTCTT	TATGGTAATT	GT	GTGYCAGCMGCCGCGGTAA	AATGATACGGCGACCACCGAGATCTACACGCTTGATATCGTCTTTATGGTAATTGTGTGYCAGCMGCCGCGGTAA
1	C8	515rcbc31	AATGATACGGCGACCACCGAGATCTACACGCT	CGGTGACCTACT	TATGGTAATT	GT	GTGYCAGCMGCCGCGGTAA	AATGATACGGCGACCACCGAGATCTACACGCTCGGTGACCTACTTATGGTAATTGTGTGYCAGCMGCCGCGGTAA
1	C9	515rcbc32	AATGATACGGCGACCACCGAGATCTACACGCT	AATGCGCGTATA	TATGGTAATT	GT	GTGYCAGCMGCCGCGGTAA	AATGATACGGCGACCACCGAGATCTACACGCTAATGCGCGTATATATGGTAATTGTGTGYCAGCMGCCGCGGTAA
1	C10	515rcbc33	AATGATACGGCGACCACCGAGATCTACACGCT	CTTGATTCTTGA	TATGGTAATT	GT	GTGYCAGCMGCCGCGGTAA	AATGATACGGCGACCACCGAGATCTACACGCTCTTGATTCTTGATATGGTAATTGTGTGYCAGCMGCCGCGGTAA
1	C11	515rcbc34	AATGATACGGCGACCACCGAGATCTACACGCT	GAAATCTTGAAG	TATGGTAATT	GT	GTGYCAGCMGCCGCGGTAA	AATGATACGGCGACCACCGAGATCTACACGCTGAAATCTTGAAGTATGGTAATTGTGTGYCAGCMGCCGCGGTAA
1	C12	515rcbc35	AATGATACGGCGACCACCGAGATCTACACGCT	GAGATACAGTTC	TATGGTAATT	GT	GTGYCAGCMGCCGCGGTAA	AATGATACGGCGACCACCGAGATCTACACGCTGAGATACAGTTCTATGGTAATTGTGTGYCAGCMGCCGCGGTAA
1	D1	515rcbc36	AATGATACGGCGACCACCGAGATCTACACGCT	GTGGAGTCTCAT	TATGGTAATT	GT	GTGYCAGCMGCCGCGGTAA	AATGATACGGCGACCACCGAGATCTACACGCTGTGGAGTCTCATTATGGTAATTGTGTGYCAGCMGCCGCGGTAA
1	D2	515rcbc37	AATGATACGGCGACCACCGAGATCTACACGCT	ACCTTACACCTT	TATGGTAATT	GT	GTGYCAGCMGCCGCGGTAA	AATGATACGGCGACCACCGAGATCTACACGCTACCTTACACCTTTATGGTAATTGTGTGYCAGCMGCCGCGGTAA
1	D3	515rcbc38	AATGATACGGCGACCACCGAGATCTACACGCT	TAATCTCGCCGG	TATGGTAATT	GT	GTGYCAGCMGCCGCGGTAA	AATGATACGGCGACCACCGAGATCTACACGCTTAATCTCGCCGGTATGGTAATTGTGTGYCAGCMGCCGCGGTAA
1	D4	515rcbc39	AATGATACGGCGACCACCGAGATCTACACGCT	ATCTAGTGGCAA	TATGGTAATT	GT	GTGYCAGCMGCCGCGGTAA	AATGATACGGCGACCACCGAGATCTACACGCTATCTAGTGGCAATATGGTAATTGTGTGYCAGCMGCCGCGGTAA
1	D5	515rcbc40	AATGATACGGCGACCACCGAGATCTACACGCT	ACGCTTAACGAC	TATGGTAATT	GT	GTGYCAGCMGCCGCGGTAA	AATGATACGGCGACCACCGAGATCTACACGCTACGCTTAACGACTATGGTAATTGTGTGYCAGCMGCCGCGGTAA
1	D6	515rcbc41	AATGATACGGCGACCACCGAGATCTACACGCT	TACGGATTATGG	TATGGTAATT	GT	GTGYCAGCMGCCGCGGTAA	AATGATACGGCGACCACCGAGATCTACACGCTTACGGATTATGGTATGGTAATTGTGTGYCAGCMGCCGCGGTAA
1	D7	515rcbc42	AATGATACGGCGACCACCGAGATCTACACGCT	ATACATGCAAGA	TATGGTAATT	GT	GTGYCAGCMGCCGCGGTAA	AATGATACGGCGACCACCGAGATCTACACGCTATACATGCAAGATATGGTAATTGTGTGYCAGCMGCCGCGGTAA
1	D8	515rcbc43	AATGATACGGCGACCACCGAGATCTACACGCT	CTTAGTGCAGAA	TATGGTAATT	GT	GTGYCAGCMGCCGCGGTAA	AATGATACGGCGACCACCGAGATCTACACGCTCTTAGTGCAGAATATGGTAATTGTGTGYCAGCMGCCGCGGTAA
1	D9	515rcbc44	AATGATACGGCGACCACCGAGATCTACACGCT	AATCTTGCGCCG	TATGGTAATT	GT	GTGYCAGCMGCCGCGGTAA	AATGATACGGCGACCACCGAGATCTACACGCTAATCTTGCGCCGTATGGTAATTGTGTGYCAGCMGCCGCGGTAA
1	D10	515rcbc45	AATGATACGGCGACCACCGAGATCTACACGCT	AGGATCAGGGAA	TATGGTAATT	GT	GTGYCAGCMGCCGCGGTAA	AATGATACGGCGACCACCGAGATCTACACGCTAGGATCAGGGAATATGGTAATTGTGTGYCAGCMGCCGCGGTAA
1	D11	515rcbc46	AATGATACGGCGACCACCGAGATCTACACGCT	AATAACTAGGGT	TATGGTAATT	GT	GTGYCAGCMGCCGCGGTAA	AATGATACGGCGACCACCGAGATCTACACGCTAATAACTAGGGTTATGGTAATTGTGTGYCAGCMGCCGCGGTAA
1	D12	515rcbc47	AATGATACGGCGACCACCGAGATCTACACGCT	TATTGCAGCAGC	TATGGTAATT	GT	GTGYCAGCMGCCGCGGTAA	AATGATACGGCGACCACCGAGATCTACACGCTTATTGCAGCAGCTATGGTAATTGTGTGYCAGCMGCCGCGGTAA
1	E1	515rcbc48	AATGATACGGCGACCACCGAGATCTACACGCT	TGATGTGCTAAG	TATGGTAATT	GT	GTGYCAGCMGCCGCGGTAA	AATGATACGGCGACCACCGAGATCTACACGCTTGATGTGCTAAGTATGGTAATTGTGTGYCAGCMGCCGCGGTAA
1	E2	515rcbc49	AATGATACGGCGACCACCGAGATCTACACGCT	GTAGTAGACCAT	TATGGTAATT	GT	GTGYCAGCMGCCGCGGTAA	AATGATACGGCGACCACCGAGATCTACACGCTGTAGTAGACCATTATGGTAATTGTGTGYCAGCMGCCGCGGTAA
1	E3	515rcbc50	AATGATACGGCGACCACCGAGATCTACACGCT	AGTAAAGATCGT	TATGGTAATT	GT	GTGYCAGCMGCCGCGGTAA	AATGATACGGCGACCACCGAGATCTACACGCTAGTAAAGATCGTTATGGTAATTGTGTGYCAGCMGCCGCGGTAA
1	E4	515rcbc51	AATGATACGGCGACCACCGAGATCTACACGCT	CTCGCCCTCGCC	TATGGTAATT	GT	GTGYCAGCMGCCGCGGTAA	AATGATACGGCGACCACCGAGATCTACACGCTCTCGCCCTCGCCTATGGTAATTGTGTGYCAGCMGCCGCGGTAA
1	E5	515rcbc52	AATGATACGGCGACCACCGAGATCTACACGCT	TCTCTTTCGACA	TATGGTAATT	GT	GTGYCAGCMGCCGCGGTAA	AATGATACGGCGACCACCGAGATCTACACGCTTCTCTTTCGACATATGGTAATTGTGTGYCAGCMGCCGCGGTAA
1	E6	515rcbc53	AATGATACGGCGACCACCGAGATCTACACGCT	ACATACTGAGCA	TATGGTAATT	GT	GTGYCAGCMGCCGCGGTAA	AATGATACGGCGACCACCGAGATCTACACGCTACATACTGAGCATATGGTAATTGTGTGYCAGCMGCCGCGGTAA
1	E7	515rcbc54	AATGATACGGCGACCACCGAGATCTACACGCT	GTTGATACGATG	TATGGTAATT	GT	GTGYCAGCMGCCGCGGTAA	AATGATACGGCGACCACCGAGATCTACACGCTGTTGATACGATGTATGGTAATTGTGTGYCAGCMGCCGCGGTAA
1	E8	515rcbc55	AATGATACGGCGACCACCGAGATCTACACGCT	GTCAACGCTGTC	TATGGTAATT	GT	GTGYCAGCMGCCGCGGTAA	AATGATACGGCGACCACCGAGATCTACACGCTGTCAACGCTGTCTATGGTAATTGTGTGYCAGCMGCCGCGGTAA
1	E9	515rcbc56	AATGATACGGCGACCACCGAGATCTACACGCT	TGAGACCCTACA	TATGGTAATT	GT	GTGYCAGCMGCCGCGGTAA	AATGATACGGCGACCACCGAGATCTACACGCTTGAGACCCTACATATGGTAATTGTGTGYCAGCMGCCGCGGTAA
1	E10	515rcbc57	AATGATACGGCGACCACCGAGATCTACACGCT	ACTTGGTGTAAG	TATGGTAATT	GT	GTGYCAGCMGCCGCGGTAA	AATGATACGGCGACCACCGAGATCTACACGCTACTTGGTGTAAGTATGGTAATTGTGTGYCAGCMGCCGCGGTAA
1	E11	515rcbc58	AATGATACGGCGACCACCGAGATCTACACGCT	ATTACGTATCAT	TATGGTAATT	GT	GTGYCAGCMGCCGCGGTAA	AATGATACGGCGACCACCGAGATCTACACGCTATTACGTATCATTATGGTAATTGTGTGYCAGCMGCCGCGGTAA
1	E12	515rcbc59	AATGATACGGCGACCACCGAGATCTACACGCT	CACGCAGTCTAC	TATGGTAATT	GT	GTGYCAGCMGCCGCGGTAA	AATGATACGGCGACCACCGAGATCTACACGCTCACGCAGTCTACTATGGTAATTGTGTGYCAGCMGCCGCGGTAA
1	F1	515rcbc60	AATGATACGGCGACCACCGAGATCTACACGCT	TGTGCACGCCAT	TATGGTAATT	GT	GTGYCAGCMGCCGCGGTAA	AATGATACGGCGACCACCGAGATCTACACGCTTGTGCACGCCATTATGGTAATTGTGTGYCAGCMGCCGCGGTAA
1	F2	515rcbc61	AATGATACGGCGACCACCGAGATCTACACGCT	CCGGACAAGAAG	TATGGTAATT	GT	GTGYCAGCMGCCGCGGTAA	AATGATACGGCGACCACCGAGATCTACACGCTCCGGACAAGAAGTATGGTAATTGTGTGYCAGCMGCCGCGGTAA
1	F3	515rcbc62	AATGATACGGCGACCACCGAGATCTACACGCT	TTGCTGGACGCT	TATGGTAATT	GT	GTGYCAGCMGCCGCGGTAA	AATGATACGGCGACCACCGAGATCTACACGCTTTGCTGGACGCTTATGGTAATTGTGTGYCAGCMGCCGCGGTAA
1	F4	515rcbc63	AATGATACGGCGACCACCGAGATCTACACGCT	TACTAACGCGGT	TATGGTAATT	GT	GTGYCAGCMGCCGCGGTAA	AATGATACGGCGACCACCGAGATCTACACGCTTACTAACGCGGTTATGGTAATTGTGTGYCAGCMGCCGCGGTAA
1	F5	515rcbc64	AATGATACGGCGACCACCGAGATCTACACGCT	GCGATCACACCT	TATGGTAATT	GT	GTGYCAGCMGCCGCGGTAA	AATGATACGGCGACCACCGAGATCTACACGCTGCGATCACACCTTATGGTAATTGTGTGYCAGCMGCCGCGGTAA
1	F6	515rcbc65	AATGATACGGCGACCACCGAGATCTACACGCT	CAAACGCACTAA	TATGGTAATT	GT	GTGYCAGCMGCCGCGGTAA	AATGATACGGCGACCACCGAGATCTACACGCTCAAACGCACTAATATGGTAATTGTGTGYCAGCMGCCGCGGTAA
1	F7	515rcbc66	AATGATACGGCGACCACCGAGATCTACACGCT	GAAGAGGGTTGA	TATGGTAATT	GT	GTGYCAGCMGCCGCGGTAA	AATGATACGGCGACCACCGAGATCTACACGCTGAAGAGGGTTGATATGGTAATTGTGTGYCAGCMGCCGCGGTAA
1	F8	515rcbc67	AATGATACGGCGACCACCGAGATCTACACGCT	TGAGTGGTCTGT	TATGGTAATT	GT	GTGYCAGCMGCCGCGGTAA	AATGATACGGCGACCACCGAGATCTACACGCTTGAGTGGTCTGTTATGGTAATTGTGTGYCAGCMGCCGCGGTAA
1	F9	515rcbc68	AATGATACGGCGACCACCGAGATCTACACGCT	TTACACAAAGGC	TATGGTAATT	GT	GTGYCAGCMGCCGCGGTAA	AATGATACGGCGACCACCGAGATCTACACGCTTTACACAAAGGCTATGGTAATTGTGTGYCAGCMGCCGCGGTAA
1	F10	515rcbc69	AATGATACGGCGACCACCGAGATCTACACGCT	ACGACGCATTTG	TATGGTAATT	GT	GTGYCAGCMGCCGCGGTAA	AATGATACGGCGACCACCGAGATCTACACGCTACGACGCATTTGTATGGTAATTGTGTGYCAGCMGCCGCGGTAA
1	F11	515rcbc70	AATGATACGGCGACCACCGAGATCTACACGCT	TATCCAAGCGCA	TATGGTAATT	GT	GTGYCAGCMGCCGCGGTAA	AATGATACGGCGACCACCGAGATCTACACGCTTATCCAAGCGCATATGGTAATTGTGTGYCAGCMGCCGCGGTAA
1	F12	515rcbc71	AATGATACGGCGACCACCGAGATCTACACGCT	AGAGCCAAGAGC	TATGGTAATT	GT	GTGYCAGCMGCCGCGGTAA	AATGATACGGCGACCACCGAGATCTACACGCTAGAGCCAAGAGCTATGGTAATTGTGTGYCAGCMGCCGCGGTAA
1	G1	515rcbc72	AATGATACGGCGACCACCGAGATCTACACGCT	GGTGAGCAAGCA	TATGGTAATT	GT	GTGYCAGCMGCCGCGGTAA	AATGATACGGCGACCACCGAGATCTACACGCTGGTGAGCAAGCATATGGTAATTGTGTGYCAGCMGCCGCGGTAA
1	G2	515rcbc73	AATGATACGGCGACCACCGAGATCTACACGCT	TAAATATACCCT	TATGGTAATT	GT	GTGYCAGCMGCCGCGGTAA	AATGATACGGCGACCACCGAGATCTACACGCTTAAATATACCCTTATGGTAATTGTGTGYCAGCMGCCGCGGTAA
1	G3	515rcbc74	AATGATACGGCGACCACCGAGATCTACACGCT	TTGCGGACCCTA	TATGGTAATT	GT	GTGYCAGCMGCCGCGGTAA	AATGATACGGCGACCACCGAGATCTACACGCTTTGCGGACCCTATATGGTAATTGTGTGYCAGCMGCCGCGGTAA
1	G4	515rcbc75	AATGATACGGCGACCACCGAGATCTACACGCT	GTCGTCCAAATG	TATGGTAATT	GT	GTGYCAGCMGCCGCGGTAA	AATGATACGGCGACCACCGAGATCTACACGCTGTCGTCCAAATGTATGGTAATTGTGTGYCAGCMGCCGCGGTAA
1	G5	515rcbc76	AATGATACGGCGACCACCGAGATCTACACGCT	TGCACAGTCGCT	TATGGTAATT	GT	GTGYCAGCMGCCGCGGTAA	AATGATACGGCGACCACCGAGATCTACACGCTTGCACAGTCGCTTATGGTAATTGTGTGYCAGCMGCCGCGGTAA
1	G6	515rcbc77	AATGATACGGCGACCACCGAGATCTACACGCT	TTACTGTGGCCG	TATGGTAATT	GT	GTGYCAGCMGCCGCGGTAA	AATGATACGGCGACCACCGAGATCTACACGCTTTACTGTGGCCGTATGGTAATTGTGTGYCAGCMGCCGCGGTAA
1	G7	515rcbc78	AATGATACGGCGACCACCGAGATCTACACGCT	GGTTCATGAACA	TATGGTAATT	GT	GTGYCAGCMGCCGCGGTAA	AATGATACGGCGACCACCGAGATCTACACGCTGGTTCATGAACATATGGTAATTGTGTGYCAGCMGCCGCGGTAA
1	G8	515rcbc79	AATGATACGGCGACCACCGAGATCTACACGCT	TAACAATAATTC	TATGGTAATT	GT	GTGYCAGCMGCCGCGGTAA	AATGATACGGCGACCACCGAGATCTACACGCTTAACAATAATTCTATGGTAATTGTGTGYCAGCMGCCGCGGTAA
1	G9	515rcbc80	AATGATACGGCGACCACCGAGATCTACACGCT	CTTATTAAACGT	TATGGTAATT	GT	GTGYCAGCMGCCGCGGTAA	AATGATACGGCGACCACCGAGATCTACACGCTCTTATTAAACGTTATGGTAATTGTGTGYCAGCMGCCGCGGTAA
1	G10	515rcbc81	AATGATACGGCGACCACCGAGATCTACACGCT	GCTCGAAGATTC	TATGGTAATT	GT	GTGYCAGCMGCCGCGGTAA	AATGATACGGCGACCACCGAGATCTACACGCTGCTCGAAGATTCTATGGTAATTGTGTGYCAGCMGCCGCGGTAA
1	G11	515rcbc82	AATGATACGGCGACCACCGAGATCTACACGCT	TATTTGATTGGT	TATGGTAATT	GT	GTGYCAGCMGCCGCGGTAA	AATGATACGGCGACCACCGAGATCTACACGCTTATTTGATTGGTTATGGTAATTGTGTGYCAGCMGCCGCGGTAA
1	G12	515rcbc83	AATGATACGGCGACCACCGAGATCTACACGCT	TGTCAAAGTGAC	TATGGTAATT	GT	GTGYCAGCMGCCGCGGTAA	AATGATACGGCGACCACCGAGATCTACACGCTTGTCAAAGTGACTATGGTAATTGTGTGYCAGCMGCCGCGGTAA
1	H1	515rcbc84	AATGATACGGCGACCACCGAGATCTACACGCT	CTATGTATTAGT	TATGGTAATT	GT	GTGYCAGCMGCCGCGGTAA	AATGATACGGCGACCACCGAGATCTACACGCTCTATGTATTAGTTATGGTAATTGTGTGYCAGCMGCCGCGGTAA
1	H2	515rcbc85	AATGATACGGCGACCACCGAGATCTACACGCT	ACTCCCGTGTGA	TATGGTAATT	GT	GTGYCAGCMGCCGCGGTAA	AATGATACGGCGACCACCGAGATCTACACGCTACTCCCGTGTGATATGGTAATTGTGTGYCAGCMGCCGCGGTAA
1	H3	515rcbc86	AATGATACGGCGACCACCGAGATCTACACGCT	CGGTATAGCAAT	TATGGTAATT	GT	GTGYCAGCMGCCGCGGTAA	AATGATACGGCGACCACCGAGATCTACACGCTCGGTATAGCAATTATGGTAATTGTGTGYCAGCMGCCGCGGTAA
1	H4	515rcbc87	AATGATACGGCGACCACCGAGATCTACACGCT	GACTCTGCTCAG	TATGGTAATT	GT	GTGYCAGCMGCCGCGGTAA	AATGATACGGCGACCACCGAGATCTACACGCTGACTCTGCTCAGTATGGTAATTGTGTGYCAGCMGCCGCGGTAA
1	H5	515rcbc88	AATGATACGGCGACCACCGAGATCTACACGCT	GTCATGCTCCAG	TATGGTAATT	GT	GTGYCAGCMGCCGCGGTAA	AATGATACGGCGACCACCGAGATCTACACGCTGTCATGCTCCAGTATGGTAATTGTGTGYCAGCMGCCGCGGTAA
1	H6	515rcbc89	AATGATACGGCGACCACCGAGATCTACACGCT	TACCGAAGGTAT	TATGGTAATT	GT	GTGYCAGCMGCCGCGGTAA	AATGATACGGCGACCACCGAGATCTACACGCTTACCGAAGGTATTATGGTAATTGTGTGYCAGCMGCCGCGGTAA
1	H7	515rcbc90	AATGATACGGCGACCACCGAGATCTACACGCT	TGAGTATGAGTA	TATGGTAATT	GT	GTGYCAGCMGCCGCGGTAA	AATGATACGGCGACCACCGAGATCTACACGCTTGAGTATGAGTATATGGTAATTGTGTGYCAGCMGCCGCGGTAA
1	H8	515rcbc91	AATGATACGGCGACCACCGAGATCTACACGCT	AATGGTTCAGCA	TATGGTAATT	GT	GTGYCAGCMGCCGCGGTAA	AATGATACGGCGACCACCGAGATCTACACGCTAATGGTTCAGCATATGGTAATTGTGTGYCAGCMGCCGCGGTAA
1	H9	515rcbc92	AATGATACGGCGACCACCGAGATCTACACGCT	GAACCAGTACTC	TATGGTAATT	GT	GTGYCAGCMGCCGCGGTAA	AATGATACGGCGACCACCGAGATCTACACGCTGAACCAGTACTCTATGGTAATTGTGTGYCAGCMGCCGCGGTAA
1	H10	515rcbc93	AATGATACGGCGACCACCGAGATCTACACGCT	CGCACCCATACA	TATGGTAATT	GT	GTGYCAGCMGCCGCGGTAA	AATGATACGGCGACCACCGAGATCTACACGCTCGCACCCATACATATGGTAATTGTGTGYCAGCMGCCGCGGTAA
1	H11	515rcbc94	AATGATACGGCGACCACCGAGATCTACACGCT	GTGCCATAATCG	TATGGTAATT	GT	GTGYCAGCMGCCGCGGTAA	AATGATACGGCGACCACCGAGATCTACACGCTGTGCCATAATCGTATGGTAATTGTGTGYCAGCMGCCGCGGTAA
1	H12	515rcbc95	AATGATACGGCGACCACCGAGATCTACACGCT	ACTCTTACTTAG	TATGGTAATT	GT	GTGYCAGCMGCCGCGGTAA	AATGATACGGCGACCACCGAGATCTACACGCTACTCTTACTTAGTATGGTAATTGTGTGYCAGCMGCCGCGGTAA
2	A1	515rcbc96	AATGATACGGCGACCACCGAGATCTACACGCT	CTACAGGGTCTC	TATGGTAATT	GT	GTGYCAGCMGCCGCGGTAA	AATGATACGGCGACCACCGAGATCTACACGCTCTACAGGGTCTCTATGGTAATTGTGTGYCAGCMGCCGCGGTAA
2	A2	515rcbc97	AATGATACGGCGACCACCGAGATCTACACGCT	CTTGGAGGCTTA	TATGGTAATT	GT	GTGYCAGCMGCCGCGGTAA	AATGATACGGCGACCACCGAGATCTACACGCTCTTGGAGGCTTATATGGTAATTGTGTGYCAGCMGCCGCGGTAA
2	A3	515rcbc98	AATGATACGGCGACCACCGAGATCTACACGCT	TATCATATTACG	TATGGTAATT	GT	GTGYCAGCMGCCGCGGTAA	AATGATACGGCGACCACCGAGATCTACACGCTTATCATATTACGTATGGTAATTGTGTGYCAGCMGCCGCGGTAA
2	A4	515rcbc99	AATGATACGGCGACCACCGAGATCTACACGCT	CTATATTATCCG	TATGGTAATT	GT	GTGYCAGCMGCCGCGGTAA	AATGATACGGCGACCACCGAGATCTACACGCTCTATATTATCCGTATGGTAATTGTGTGYCAGCMGCCGCGGTAA
2	A5	515rcbc100	AATGATACGGCGACCACCGAGATCTACACGCT	ACCGAACAATCC	TATGGTAATT	GT	GTGYCAGCMGCCGCGGTAA	AATGATACGGCGACCACCGAGATCTACACGCTACCGAACAATCCTATGGTAATTGTGTGYCAGCMGCCGCGGTAA
2	A6	515rcbc101	AATGATACGGCGACCACCGAGATCTACACGCT	ACGGTACCCTAC	TATGGTAATT	GT	GTGYCAGCMGCCGCGGTAA	AATGATACGGCGACCACCGAGATCTACACGCTACGGTACCCTACTATGGTAATTGTGTGYCAGCMGCCGCGGTAA
2	A7	515rcbc102	AATGATACGGCGACCACCGAGATCTACACGCT	TGAGTCATTGAG	TATGGTAATT	GT	GTGYCAGCMGCCGCGGTAA	AATGATACGGCGACCACCGAGATCTACACGCTTGAGTCATTGAGTATGGTAATTGTGTGYCAGCMGCCGCGGTAA
2	A8	515rcbc103	AATGATACGGCGACCACCGAGATCTACACGCT	ACCTACTTGTCT	TATGGTAATT	GT	GTGYCAGCMGCCGCGGTAA	AATGATACGGCGACCACCGAGATCTACACGCTACCTACTTGTCTTATGGTAATTGTGTGYCAGCMGCCGCGGTAA
2	A9	515rcbc104	AATGATACGGCGACCACCGAGATCTACACGCT	ACTGTGACGTCC	TATGGTAATT	GT	GTGYCAGCMGCCGCGGTAA	AATGATACGGCGACCACCGAGATCTACACGCTACTGTGACGTCCTATGGTAATTGTGTGYCAGCMGCCGCGGTAA
2	A10	515rcbc105	AATGATACGGCGACCACCGAGATCTACACGCT	CTCTGAGGTAAC	TATGGTAATT	GT	GTGYCAGCMGCCGCGGTAA	AATGATACGGCGACCACCGAGATCTACACGCTCTCTGAGGTAACTATGGTAATTGTGTGYCAGCMGCCGCGGTAA
2	A11	515rcbc106	AATGATACGGCGACCACCGAGATCTACACGCT	CATGTCTTCCAT	TATGGTAATT	GT	GTGYCAGCMGCCGCGGTAA	AATGATACGGCGACCACCGAGATCTACACGCTCATGTCTTCCATTATGGTAATTGTGTGYCAGCMGCCGCGGTAA
2	A12	515rcbc107	AATGATACGGCGACCACCGAGATCTACACGCT	AACAGTAAACAA	TATGGTAATT	GT	GTGYCAGCMGCCGCGGTAA	AATGATACGGCGACCACCGAGATCTACACGCTAACAGTAAACAATATGGTAATTGTGTGYCAGCMGCCGCGGTAA
2	B1	515rcbc108	AATGATACGGCGACCACCGAGATCTACACGCT	GTTCATTAAACT	TATGGTAATT	GT	GTGYCAGCMGCCGCGGTAA	AATGATACGGCGACCACCGAGATCTACACGCTGTTCATTAAACTTATGGTAATTGTGTGYCAGCMGCCGCGGTAA
2	B2	515rcbc109	AATGATACGGCGACCACCGAGATCTACACGCT	GTGCCGGCCGAC	TATGGTAATT	GT	GTGYCAGCMGCCGCGGTAA	AATGATACGGCGACCACCGAGATCTACACGCTGTGCCGGCCGACTATGGTAATTGTGTGYCAGCMGCCGCGGTAA
2	B3	515rcbc110	AATGATACGGCGACCACCGAGATCTACACGCT	CCTTGACCGATG	TATGGTAATT	GT	GTGYCAGCMGCCGCGGTAA	AATGATACGGCGACCACCGAGATCTACACGCTCCTTGACCGATGTATGGTAATTGTGTGYCAGCMGCCGCGGTAA
2	B4	515rcbc111	AATGATACGGCGACCACCGAGATCTACACGCT	CAAACTGCGTTG	TATGGTAATT	GT	GTGYCAGCMGCCGCGGTAA	AATGATACGGCGACCACCGAGATCTACACGCTCAAACTGCGTTGTATGGTAATTGTGTGYCAGCMGCCGCGGTAA
2	B5	515rcbc112	AATGATACGGCGACCACCGAGATCTACACGCT	TCGAGAGTTTGC	TATGGTAATT	GT	GTGYCAGCMGCCGCGGTAA	AATGATACGGCGACCACCGAGATCTACACGCTTCGAGAGTTTGCTATGGTAATTGTGTGYCAGCMGCCGCGGTAA
2	B6	515rcbc113	AATGATACGGCGACCACCGAGATCTACACGCT	CGACACGGAGAA	TATGGTAATT	GT	GTGYCAGCMGCCGCGGTAA	AATGATACGGCGACCACCGAGATCTACACGCTCGACACGGAGAATATGGTAATTGTGTGYCAGCMGCCGCGGTAA
2	B7	515rcbc114	AATGATACGGCGACCACCGAGATCTACACGCT	TCCACAGGGTTC	TATGGTAATT	GT	GTGYCAGCMGCCGCGGTAA	AATGATACGGCGACCACCGAGATCTACACGCTTCCACAGGGTTCTATGGTAATTGTGTGYCAGCMGCCGCGGTAA
2	B8	515rcbc115	AATGATACGGCGACCACCGAGATCTACACGCT	GGAGAACGACAC	TATGGTAATT	GT	GTGYCAGCMGCCGCGGTAA	AATGATACGGCGACCACCGAGATCTACACGCTGGAGAACGACACTATGGTAATTGTGTGYCAGCMGCCGCGGTAA
2	B9	515rcbc116	AATGATACGGCGACCACCGAGATCTACACGCT	CCTACCATTGTT	TATGGTAATT	GT	GTGYCAGCMGCCGCGGTAA	AATGATACGGCGACCACCGAGATCTACACGCTCCTACCATTGTTTATGGTAATTGTGTGYCAGCMGCCGCGGTAA
2	B10	515rcbc117	AATGATACGGCGACCACCGAGATCTACACGCT	TCCGGCGGGCAA	TATGGTAATT	GT	GTGYCAGCMGCCGCGGTAA	AATGATACGGCGACCACCGAGATCTACACGCTTCCGGCGGGCAATATGGTAATTGTGTGYCAGCMGCCGCGGTAA
2	B11	515rcbc118	AATGATACGGCGACCACCGAGATCTACACGCT	TAATCCATAATC	TATGGTAATT	GT	GTGYCAGCMGCCGCGGTAA	AATGATACGGCGACCACCGAGATCTACACGCTTAATCCATAATCTATGGTAATTGTGTGYCAGCMGCCGCGGTAA
2	B12	515rcbc119	AATGATACGGCGACCACCGAGATCTACACGCT	CCTCCGTCATGG	TATGGTAATT	GT	GTGYCAGCMGCCGCGGTAA	AATGATACGGCGACCACCGAGATCTACACGCTCCTCCGTCATGGTATGGTAATTGTGTGYCAGCMGCCGCGGTAA
2	C1	515rcbc120	AATGATACGGCGACCACCGAGATCTACACGCT	TTCGATGCCGCA	TATGGTAATT	GT	GTGYCAGCMGCCGCGGTAA	AATGATACGGCGACCACCGAGATCTACACGCTTTCGATGCCGCATATGGTAATTGTGTGYCAGCMGCCGCGGTAA
2	C2	515rcbc121	AATGATACGGCGACCACCGAGATCTACACGCT	AGAGGGTGATCG	TATGGTAATT	GT	GTGYCAGCMGCCGCGGTAA	AATGATACGGCGACCACCGAGATCTACACGCTAGAGGGTGATCGTATGGTAATTGTGTGYCAGCMGCCGCGGTAA
2	C3	515rcbc122	AATGATACGGCGACCACCGAGATCTACACGCT	AGCTCTAGAAAC	TATGGTAATT	GT	GTGYCAGCMGCCGCGGTAA	AATGATACGGCGACCACCGAGATCTACACGCTAGCTCTAGAAACTATGGTAATTGTGTGYCAGCMGCCGCGGTAA
2	C4	515rcbc123	AATGATACGGCGACCACCGAGATCTACACGCT	CTGACACGAATA	TATGGTAATT	GT	GTGYCAGCMGCCGCGGTAA	AATGATACGGCGACCACCGAGATCTACACGCTCTGACACGAATATATGGTAATTGTGTGYCAGCMGCCGCGGTAA
2	C5	515rcbc124	AATGATACGGCGACCACCGAGATCTACACGCT	GCTGCCCACCTA	TATGGTAATT	GT	GTGYCAGCMGCCGCGGTAA	AATGATACGGCGACCACCGAGATCTACACGCTGCTGCCCACCTATATGGTAATTGTGTGYCAGCMGCCGCGGTAA
2	C6	515rcbc125	AATGATACGGCGACCACCGAGATCTACACGCT	GCGTTTGCTAGC	TATGGTAATT	GT	GTGYCAGCMGCCGCGGTAA	AATGATACGGCGACCACCGAGATCTACACGCTGCGTTTGCTAGCTATGGTAATTGTGTGYCAGCMGCCGCGGTAA
2	C7	515rcbc126	AATGATACGGCGACCACCGAGATCTACACGCT	AGATCGTGCCTA	TATGGTAATT	GT	GTGYCAGCMGCCGCGGTAA	AATGATACGGCGACCACCGAGATCTACACGCTAGATCGTGCCTATATGGTAATTGTGTGYCAGCMGCCGCGGTAA
2	C8	515rcbc127	AATGATACGGCGACCACCGAGATCTACACGCT	AATTAATATGTA	TATGGTAATT	GT	GTGYCAGCMGCCGCGGTAA	AATGATACGGCGACCACCGAGATCTACACGCTAATTAATATGTATATGGTAATTGTGTGYCAGCMGCCGCGGTAA
2	C9	515rcbc128	AATGATACGGCGACCACCGAGATCTACACGCT	CATTTCGCACTT	TATGGTAATT	GT	GTGYCAGCMGCCGCGGTAA	AATGATACGGCGACCACCGAGATCTACACGCTCATTTCGCACTTTATGGTAATTGTGTGYCAGCMGCCGCGGTAA
2	C10	515rcbc129	AATGATACGGCGACCACCGAGATCTACACGCT	ACATGATATTCT	TATGGTAATT	GT	GTGYCAGCMGCCGCGGTAA	AATGATACGGCGACCACCGAGATCTACACGCTACATGATATTCTTATGGTAATTGTGTGYCAGCMGCCGCGGTAA
2	C11	515rcbc130	AATGATACGGCGACCACCGAGATCTACACGCT	GCAACGAACGAG	TATGGTAATT	GT	GTGYCAGCMGCCGCGGTAA	AATGATACGGCGACCACCGAGATCTACACGCTGCAACGAACGAGTATGGTAATTGTGTGYCAGCMGCCGCGGTAA
2	C12	515rcbc131	AATGATACGGCGACCACCGAGATCTACACGCT	AGATGTCCGTCA	TATGGTAATT	GT	GTGYCAGCMGCCGCGGTAA	AATGATACGGCGACCACCGAGATCTACACGCTAGATGTCCGTCATATGGTAATTGTGTGYCAGCMGCCGCGGTAA
2	D1	515rcbc132	AATGATACGGCGACCACCGAGATCTACACGCT	TCGTTATTCAGT	TATGGTAATT	GT	GTGYCAGCMGCCGCGGTAA	AATGATACGGCGACCACCGAGATCTACACGCTTCGTTATTCAGTTATGGTAATTGTGTGYCAGCMGCCGCGGTAA
2	D2	515rcbc133	AATGATACGGCGACCACCGAGATCTACACGCT	GGATACTCGCAT	TATGGTAATT	GT	GTGYCAGCMGCCGCGGTAA	AATGATACGGCGACCACCGAGATCTACACGCTGGATACTCGCATTATGGTAATTGTGTGYCAGCMGCCGCGGTAA
2	D3	515rcbc134	AATGATACGGCGACCACCGAGATCTACACGCT	AATGTTCAACTT	TATGGTAATT	GT	GTGYCAGCMGCCGCGGTAA	AATGATACGGCGACCACCGAGATCTACACGCTAATGTTCAACTTTATGGTAATTGTGTGYCAGCMGCCGCGGTAA
2	D4	515rcbc135	AATGATACGGCGACCACCGAGATCTACACGCT	AGCAGTGCGGTG	TATGGTAATT	GT	GTGYCAGCMGCCGCGGTAA	AATGATACGGCGACCACCGAGATCTACACGCTAGCAGTGCGGTGTATGGTAATTGTGTGYCAGCMGCCGCGGTAA
2	D5	515rcbc136	AATGATACGGCGACCACCGAGATCTACACGCT	GCATATGCACTG	TATGGTAATT	GT	GTGYCAGCMGCCGCGGTAA	AATGATACGGCGACCACCGAGATCTACACGCTGCATATGCACTGTATGGTAATTGTGTGYCAGCMGCCGCGGTAA
2	D6	515rcbc137	AATGATACGGCGACCACCGAGATCTACACGCT	CCGGCGACAGAA	TATGGTAATT	GT	GTGYCAGCMGCCGCGGTAA	AATGATACGGCGACCACCGAGATCTACACGCTCCGGCGACAGAATATGGTAATTGTGTGYCAGCMGCCGCGGTAA
2	D7	515rcbc138	AATGATACGGCGACCACCGAGATCTACACGCT	CCTCACTAGCGA	TATGGTAATT	GT	GTGYCAGCMGCCGCGGTAA	AATGATACGGCGACCACCGAGATCTACACGCTCCTCACTAGCGATATGGTAATTGTGTGYCAGCMGCCGCGGTAA
2	D8	515rcbc139	AATGATACGGCGACCACCGAGATCTACACGCT	CTAATCAGAGTG	TATGGTAATT	GT	GTGYCAGCMGCCGCGGTAA	AATGATACGGCGACCACCGAGATCTACACGCTCTAATCAGAGTGTATGGTAATTGTGTGYCAGCMGCCGCGGTAA
2	D9	515rcbc140	AATGATACGGCGACCACCGAGATCTACACGCT	CTACTCCACGAG	TATGGTAATT	GT	GTGYCAGCMGCCGCGGTAA	AATGATACGGCGACCACCGAGATCTACACGCTCTACTCCACGAGTATGGTAATTGTGTGYCAGCMGCCGCGGTAA
2	D10	515rcbc141	AATGATACGGCGACCACCGAGATCTACACGCT	TAAGGCATCGCT	TATGGTAATT	GT	GTGYCAGCMGCCGCGGTAA	AATGATACGGCGACCACCGAGATCTACACGCTTAAGGCATCGCTTATGGTAATTGTGTGYCAGCMGCCGCGGTAA
2	D11	515rcbc142	AATGATACGGCGACCACCGAGATCTACACGCT	AGCGCGGCGAAT	TATGGTAATT	GT	GTGYCAGCMGCCGCGGTAA	AATGATACGGCGACCACCGAGATCTACACGCTAGCGCGGCGAATTATGGTAATTGTGTGYCAGCMGCCGCGGTAA
2	D12	515rcbc143	AATGATACGGCGACCACCGAGATCTACACGCT	TAGCAGTTGCGT	TATGGTAATT	GT	GTGYCAGCMGCCGCGGTAA	AATGATACGGCGACCACCGAGATCTACACGCTTAGCAGTTGCGTTATGGTAATTGTGTGYCAGCMGCCGCGGTAA
2	E1	515rcbc144	AATGATACGGCGACCACCGAGATCTACACGCT	ACTCTGTAATTA	TATGGTAATT	GT	GTGYCAGCMGCCGCGGTAA	AATGATACGGCGACCACCGAGATCTACACGCTACTCTGTAATTATATGGTAATTGTGTGYCAGCMGCCGCGGTAA
2	E2	515rcbc145	AATGATACGGCGACCACCGAGATCTACACGCT	TCATGGCCTCCG	TATGGTAATT	GT	GTGYCAGCMGCCGCGGTAA	AATGATACGGCGACCACCGAGATCTACACGCTTCATGGCCTCCGTATGGTAATTGTGTGYCAGCMGCCGCGGTAA
2	E3	515rcbc146	AATGATACGGCGACCACCGAGATCTACACGCT	CAATCATAGGTG	TATGGTAATT	GT	GTGYCAGCMGCCGCGGTAA	AATGATACGGCGACCACCGAGATCTACACGCTCAATCATAGGTGTATGGTAATTGTGTGYCAGCMGCCGCGGTAA
2	E4	515rcbc147	AATGATACGGCGACCACCGAGATCTACACGCT	GTTGGACGAAGG	TATGGTAATT	GT	GTGYCAGCMGCCGCGGTAA	AATGATACGGCGACCACCGAGATCTACACGCTGTTGGACGAAGGTATGGTAATTGTGTGYCAGCMGCCGCGGTAA
2	E5	515rcbc148	AATGATACGGCGACCACCGAGATCTACACGCT	GTCACTCCGAAC	TATGGTAATT	GT	GTGYCAGCMGCCGCGGTAA	AATGATACGGCGACCACCGAGATCTACACGCTGTCACTCCGAACTATGGTAATTGTGTGYCAGCMGCCGCGGTAA
2	E6	515rcbc149	AATGATACGGCGACCACCGAGATCTACACGCT	CGTTCTGGTGGT	TATGGTAATT	GT	GTGYCAGCMGCCGCGGTAA	AATGATACGGCGACCACCGAGATCTACACGCTCGTTCTGGTGGTTATGGTAATTGTGTGYCAGCMGCCGCGGTAA
2	E7	515rcbc150	AATGATACGGCGACCACCGAGATCTACACGCT	TAGTTCGGTGAC	TATGGTAATT	GT	GTGYCAGCMGCCGCGGTAA	AATGATACGGCGACCACCGAGATCTACACGCTTAGTTCGGTGACTATGGTAATTGTGTGYCAGCMGCCGCGGTAA
2	E8	515rcbc151	AATGATACGGCGACCACCGAGATCTACACGCT	TTAATGGATCGG	TATGGTAATT	GT	GTGYCAGCMGCCGCGGTAA	AATGATACGGCGACCACCGAGATCTACACGCTTTAATGGATCGGTATGGTAATTGTGTGYCAGCMGCCGCGGTAA
2	E9	515rcbc152	AATGATACGGCGACCACCGAGATCTACACGCT	TCAAGTCCGCAC	TATGGTAATT	GT	GTGYCAGCMGCCGCGGTAA	AATGATACGGCGACCACCGAGATCTACACGCTTCAAGTCCGCACTATGGTAATTGTGTGYCAGCMGCCGCGGTAA
2	E10	515rcbc153	AATGATACGGCGACCACCGAGATCTACACGCT	CACACAAAGTCA	TATGGTAATT	GT	GTGYCAGCMGCCGCGGTAA	AATGATACGGCGACCACCGAGATCTACACGCTCACACAAAGTCATATGGTAATTGTGTGYCAGCMGCCGCGGTAA
2	E11	515rcbc154	AATGATACGGCGACCACCGAGATCTACACGCT	GTCAGGTGCGGC	TATGGTAATT	GT	GTGYCAGCMGCCGCGGTAA	AATGATACGGCGACCACCGAGATCTACACGCTGTCAGGTGCGGCTATGGTAATTGTGTGYCAGCMGCCGCGGTAA
2	E12	515rcbc155	AATGATACGGCGACCACCGAGATCTACACGCT	TTGAACAAGCCA	TATGGTAATT	GT	GTGYCAGCMGCCGCGGTAA	AATGATACGGCGACCACCGAGATCTACACGCTTTGAACAAGCCATATGGTAATTGTGTGYCAGCMGCCGCGGTAA
2	F1	515rcbc156	AATGATACGGCGACCACCGAGATCTACACGCT	ATATGTTCTCAA	TATGGTAATT	GT	GTGYCAGCMGCCGCGGTAA	AATGATACGGCGACCACCGAGATCTACACGCTATATGTTCTCAATATGGTAATTGTGTGYCAGCMGCCGCGGTAA
2	F2	515rcbc157	AATGATACGGCGACCACCGAGATCTACACGCT	ATGTGCTGCTCG	TATGGTAATT	GT	GTGYCAGCMGCCGCGGTAA	AATGATACGGCGACCACCGAGATCTACACGCTATGTGCTGCTCGTATGGTAATTGTGTGYCAGCMGCCGCGGTAA
2	F3	515rcbc158	AATGATACGGCGACCACCGAGATCTACACGCT	CCGATAAAGGTT	TATGGTAATT	GT	GTGYCAGCMGCCGCGGTAA	AATGATACGGCGACCACCGAGATCTACACGCTCCGATAAAGGTTTATGGTAATTGTGTGYCAGCMGCCGCGGTAA
2	F4	515rcbc159	AATGATACGGCGACCACCGAGATCTACACGCT	CAGGAACCAGGA	TATGGTAATT	GT	GTGYCAGCMGCCGCGGTAA	AATGATACGGCGACCACCGAGATCTACACGCTCAGGAACCAGGATATGGTAATTGTGTGYCAGCMGCCGCGGTAA
2	F5	515rcbc160	AATGATACGGCGACCACCGAGATCTACACGCT	GCATAAACGACT	TATGGTAATT	GT	GTGYCAGCMGCCGCGGTAA	AATGATACGGCGACCACCGAGATCTACACGCTGCATAAACGACTTATGGTAATTGTGTGYCAGCMGCCGCGGTAA
2	F6	515rcbc161	AATGATACGGCGACCACCGAGATCTACACGCT	ATCGTAGTGGTC	TATGGTAATT	GT	GTGYCAGCMGCCGCGGTAA	AATGATACGGCGACCACCGAGATCTACACGCTATCGTAGTGGTCTATGGTAATTGTGTGYCAGCMGCCGCGGTAA
2	F7	515rcbc162	AATGATACGGCGACCACCGAGATCTACACGCT	ACTAAAGCAAAC	TATGGTAATT	GT	GTGYCAGCMGCCGCGGTAA	AATGATACGGCGACCACCGAGATCTACACGCTACTAAAGCAAACTATGGTAATTGTGTGYCAGCMGCCGCGGTAA
2	F8	515rcbc163	AATGATACGGCGACCACCGAGATCTACACGCT	TAGGAACTCACC	TATGGTAATT	GT	GTGYCAGCMGCCGCGGTAA	AATGATACGGCGACCACCGAGATCTACACGCTTAGGAACTCACCTATGGTAATTGTGTGYCAGCMGCCGCGGTAA
2	F9	515rcbc164	AATGATACGGCGACCACCGAGATCTACACGCT	GTCCGTCCTGGT	TATGGTAATT	GT	GTGYCAGCMGCCGCGGTAA	AATGATACGGCGACCACCGAGATCTACACGCTGTCCGTCCTGGTTATGGTAATTGTGTGYCAGCMGCCGCGGTAA
2	F10	515rcbc165	AATGATACGGCGACCACCGAGATCTACACGCT	CGAGGCGAGTCA	TATGGTAATT	GT	GTGYCAGCMGCCGCGGTAA	AATGATACGGCGACCACCGAGATCTACACGCTCGAGGCGAGTCATATGGTAATTGTGTGYCAGCMGCCGCGGTAA
2	F11	515rcbc166	AATGATACGGCGACCACCGAGATCTACACGCT	TTCCAATACTCA	TATGGTAATT	GT	GTGYCAGCMGCCGCGGTAA	AATGATACGGCGACCACCGAGATCTACACGCTTTCCAATACTCATATGGTAATTGTGTGYCAGCMGCCGCGGTAA
2	F12	515rcbc167	AATGATACGGCGACCACCGAGATCTACACGCT	AACTCAATAGCG	TATGGTAATT	GT	GTGYCAGCMGCCGCGGTAA	AATGATACGGCGACCACCGAGATCTACACGCTAACTCAATAGCGTATGGTAATTGTGTGYCAGCMGCCGCGGTAA
2	G1	515rcbc168	AATGATACGGCGACCACCGAGATCTACACGCT	TCAGACCAACTG	TATGGTAATT	GT	GTGYCAGCMGCCGCGGTAA	AATGATACGGCGACCACCGAGATCTACACGCTTCAGACCAACTGTATGGTAATTGTGTGYCAGCMGCCGCGGTAA
2	G2	515rcbc169	AATGATACGGCGACCACCGAGATCTACACGCT	CCACGAGCAGGC	TATGGTAATT	GT	GTGYCAGCMGCCGCGGTAA	AATGATACGGCGACCACCGAGATCTACACGCTCCACGAGCAGGCTATGGTAATTGTGTGYCAGCMGCCGCGGTAA
2	G3	515rcbc170	AATGATACGGCGACCACCGAGATCTACACGCT	GCGTGCCCGGCC	TATGGTAATT	GT	GTGYCAGCMGCCGCGGTAA	AATGATACGGCGACCACCGAGATCTACACGCTGCGTGCCCGGCCTATGGTAATTGTGTGYCAGCMGCCGCGGTAA
2	G4	515rcbc171	AATGATACGGCGACCACCGAGATCTACACGCT	CAAAGGAGCCCG	TATGGTAATT	GT	GTGYCAGCMGCCGCGGTAA	AATGATACGGCGACCACCGAGATCTACACGCTCAAAGGAGCCCGTATGGTAATTGTGTGYCAGCMGCCGCGGTAA
2	G5	515rcbc172	AATGATACGGCGACCACCGAGATCTACACGCT	TGCGGCGTCAGG	TATGGTAATT	GT	GTGYCAGCMGCCGCGGTAA	AATGATACGGCGACCACCGAGATCTACACGCTTGCGGCGTCAGGTATGGTAATTGTGTGYCAGCMGCCGCGGTAA
2	G6	515rcbc173	AATGATACGGCGACCACCGAGATCTACACGCT	CGCTGTGGATTA	TATGGTAATT	GT	GTGYCAGCMGCCGCGGTAA	AATGATACGGCGACCACCGAGATCTACACGCTCGCTGTGGATTATATGGTAATTGTGTGYCAGCMGCCGCGGTAA
2	G7	515rcbc174	AATGATACGGCGACCACCGAGATCTACACGCT	CTTGCTCATAAT	TATGGTAATT	GT	GTGYCAGCMGCCGCGGTAA	AATGATACGGCGACCACCGAGATCTACACGCTCTTGCTCATAATTATGGTAATTGTGTGYCAGCMGCCGCGGTAA
2	G8	515rcbc175	AATGATACGGCGACCACCGAGATCTACACGCT	ACGACAACGGGC	TATGGTAATT	GT	GTGYCAGCMGCCGCGGTAA	AATGATACGGCGACCACCGAGATCTACACGCTACGACAACGGGCTATGGTAATTGTGTGYCAGCMGCCGCGGTAA
2	G9	515rcbc176	AATGATACGGCGACCACCGAGATCTACACGCT	CTAGCGTGCGTT	TATGGTAATT	GT	GTGYCAGCMGCCGCGGTAA	AATGATACGGCGACCACCGAGATCTACACGCTCTAGCGTGCGTTTATGGTAATTGTGTGYCAGCMGCCGCGGTAA
2	G10	515rcbc177	AATGATACGGCGACCACCGAGATCTACACGCT	TAGTCTAAGGGT	TATGGTAATT	GT	GTGYCAGCMGCCGCGGTAA	AATGATACGGCGACCACCGAGATCTACACGCTTAGTCTAAGGGTTATGGTAATTGTGTGYCAGCMGCCGCGGTAA
2	G11	515rcbc178	AATGATACGGCGACCACCGAGATCTACACGCT	GTTTGAAACACG	TATGGTAATT	GT	GTGYCAGCMGCCGCGGTAA	AATGATACGGCGACCACCGAGATCTACACGCTGTTTGAAACACGTATGGTAATTGTGTGYCAGCMGCCGCGGTAA
2	G12	515rcbc179	AATGATACGGCGACCACCGAGATCTACACGCT	ACCTCAGTCAAG	TATGGTAATT	GT	GTGYCAGCMGCCGCGGTAA	AATGATACGGCGACCACCGAGATCTACACGCTACCTCAGTCAAGTATGGTAATTGTGTGYCAGCMGCCGCGGTAA
2	H1	515rcbc180	AATGATACGGCGACCACCGAGATCTACACGCT	TCATTAGCGTGG	TATGGTAATT	GT	GTGYCAGCMGCCGCGGTAA	AATGATACGGCGACCACCGAGATCTACACGCTTCATTAGCGTGGTATGGTAATTGTGTGYCAGCMGCCGCGGTAA
2	H2	515rcbc181	AATGATACGGCGACCACCGAGATCTACACGCT	CGCCGTACTTGC	TATGGTAATT	GT	GTGYCAGCMGCCGCGGTAA	AATGATACGGCGACCACCGAGATCTACACGCTCGCCGTACTTGCTATGGTAATTGTGTGYCAGCMGCCGCGGTAA
2	H3	515rcbc182	AATGATACGGCGACCACCGAGATCTACACGCT	TAAACCTGGACA	TATGGTAATT	GT	GTGYCAGCMGCCGCGGTAA	AATGATACGGCGACCACCGAGATCTACACGCTTAAACCTGGACATATGGTAATTGTGTGYCAGCMGCCGCGGTAA
2	H4	515rcbc183	AATGATACGGCGACCACCGAGATCTACACGCT	CCAACCCAGATC	TATGGTAATT	GT	GTGYCAGCMGCCGCGGTAA	AATGATACGGCGACCACCGAGATCTACACGCTCCAACCCAGATCTATGGTAATTGTGTGYCAGCMGCCGCGGTAA
2	H5	515rcbc184	AATGATACGGCGACCACCGAGATCTACACGCT	TTAAGTTAAGTT	TATGGTAATT	GT	GTGYCAGCMGCCGCGGTAA	AATGATACGGCGACCACCGAGATCTACACGCTTTAAGTTAAGTTTATGGTAATTGTGTGYCAGCMGCCGCGGTAA
2	H6	515rcbc185	AATGATACGGCGACCACCGAGATCTACACGCT	AGCCGCGGGTCC	TATGGTAATT	GT	GTGYCAGCMGCCGCGGTAA	AATGATACGGCGACCACCGAGATCTACACGCTAGCCGCGGGTCCTATGGTAATTGTGTGYCAGCMGCCGCGGTAA
2	H7	515rcbc186	AATGATACGGCGACCACCGAGATCTACACGCT	GGTAGTTCATAG	TATGGTAATT	GT	GTGYCAGCMGCCGCGGTAA	AATGATACGGCGACCACCGAGATCTACACGCTGGTAGTTCATAGTATGGTAATTGTGTGYCAGCMGCCGCGGTAA
2	H8	515rcbc187	AATGATACGGCGACCACCGAGATCTACACGCT	CGATGAATATCG	TATGGTAATT	GT	GTGYCAGCMGCCGCGGTAA	AATGATACGGCGACCACCGAGATCTACACGCTCGATGAATATCGTATGGTAATTGTGTGYCAGCMGCCGCGGTAA
2	H9	515rcbc188	AATGATACGGCGACCACCGAGATCTACACGCT	GTTCTAAGGTGA	TATGGTAATT	GT	GTGYCAGCMGCCGCGGTAA	AATGATACGGCGACCACCGAGATCTACACGCTGTTCTAAGGTGATATGGTAATTGTGTGYCAGCMGCCGCGGTAA
2	H10	515rcbc189	AATGATACGGCGACCACCGAGATCTACACGCT	ATGACTAAGATG	TATGGTAATT	GT	GTGYCAGCMGCCGCGGTAA	AATGATACGGCGACCACCGAGATCTACACGCTATGACTAAGATGTATGGTAATTGTGTGYCAGCMGCCGCGGTAA
2	H11	515rcbc190	AATGATACGGCGACCACCGAGATCTACACGCT	TACAGCGCATAC	TATGGTAATT	GT	GTGYCAGCMGCCGCGGTAA	AATGATACGGCGACCACCGAGATCTACACGCTTACAGCGCATACTATGGTAATTGTGTGYCAGCMGCCGCGGTAA
2	H12	515rcbc191	AATGATACGGCGACCACCGAGATCTACACGCT	TGACAGAATCCA	TATGGTAATT	GT	GTGYCAGCMGCCGCGGTAA	AATGATACGGCGACCACCGAGATCTACACGCTTGACAGAATCCATATGGTAATTGTGTGYCAGCMGCCGCGGTAA
3	A1	515rcbc192	AATGATACGGCGACCACCGAGATCTACACGCT	CCTCGCATGACC	TATGGTAATT	GT	GTGYCAGCMGCCGCGGTAA	AATGATACGGCGACCACCGAGATCTACACGCTCCTCGCATGACCTATGGTAATTGTGTGYCAGCMGCCGCGGTAA
3	A2	515rcbc193	AATGATACGGCGACCACCGAGATCTACACGCT	GGCGTAACGGCA	TATGGTAATT	GT	GTGYCAGCMGCCGCGGTAA	AATGATACGGCGACCACCGAGATCTACACGCTGGCGTAACGGCATATGGTAATTGTGTGYCAGCMGCCGCGGTAA
3	A3	515rcbc194	AATGATACGGCGACCACCGAGATCTACACGCT	GCGAGGAAGTCC	TATGGTAATT	GT	GTGYCAGCMGCCGCGGTAA	AATGATACGGCGACCACCGAGATCTACACGCTGCGAGGAAGTCCTATGGTAATTGTGTGYCAGCMGCCGCGGTAA
3	A4	515rcbc195	AATGATACGGCGACCACCGAGATCTACACGCT	CAAATTCGGGAT	TATGGTAATT	GT	GTGYCAGCMGCCGCGGTAA	AATGATACGGCGACCACCGAGATCTACACGCTCAAATTCGGGATTATGGTAATTGTGTGYCAGCMGCCGCGGTAA
3	A5	515rcbc196	AATGATACGGCGACCACCGAGATCTACACGCT	TTGTGTCTCCCT	TATGGTAATT	GT	GTGYCAGCMGCCGCGGTAA	AATGATACGGCGACCACCGAGATCTACACGCTTTGTGTCTCCCTTATGGTAATTGTGTGYCAGCMGCCGCGGTAA
3	A6	515rcbc197	AATGATACGGCGACCACCGAGATCTACACGCT	CAATGTAGACAC	TATGGTAATT	GT	GTGYCAGCMGCCGCGGTAA	AATGATACGGCGACCACCGAGATCTACACGCTCAATGTAGACACTATGGTAATTGTGTGYCAGCMGCCGCGGTAA
3	A7	515rcbc198	AATGATACGGCGACCACCGAGATCTACACGCT	AACCACTAACCG	TATGGTAATT	GT	GTGYCAGCMGCCGCGGTAA	AATGATACGGCGACCACCGAGATCTACACGCTAACCACTAACCGTATGGTAATTGTGTGYCAGCMGCCGCGGTAA
3	A8	515rcbc199	AATGATACGGCGACCACCGAGATCTACACGCT	AACTTTCAGGAG	TATGGTAATT	GT	GTGYCAGCMGCCGCGGTAA	AATGATACGGCGACCACCGAGATCTACACGCTAACTTTCAGGAGTATGGTAATTGTGTGYCAGCMGCCGCGGTAA
3	A9	515rcbc200	AATGATACGGCGACCACCGAGATCTACACGCT	CCAGGACAGGAA	TATGGTAATT	GT	GTGYCAGCMGCCGCGGTAA	AATGATACGGCGACCACCGAGATCTACACGCTCCAGGACAGGAATATGGTAATTGTGTGYCAGCMGCCGCGGTAA
3	A10	515rcbc201	AATGATACGGCGACCACCGAGATCTACACGCT	GCGCGGCGTTGC	TATGGTAATT	GT	GTGYCAGCMGCCGCGGTAA	AATGATACGGCGACCACCGAGATCTACACGCTGCGCGGCGTTGCTATGGTAATTGTGTGYCAGCMGCCGCGGTAA
3	A11	515rcbc202	AATGATACGGCGACCACCGAGATCTACACGCT	GTCGCTTGCACA	TATGGTAATT	GT	GTGYCAGCMGCCGCGGTAA	AATGATACGGCGACCACCGAGATCTACACGCTGTCGCTTGCACATATGGTAATTGTGTGYCAGCMGCCGCGGTAA
3	A12	515rcbc203	AATGATACGGCGACCACCGAGATCTACACGCT	TCCGCCTAGTCG	TATGGTAATT	GT	GTGYCAGCMGCCGCGGTAA	AATGATACGGCGACCACCGAGATCTACACGCTTCCGCCTAGTCGTATGGTAATTGTGTGYCAGCMGCCGCGGTAA
3	B1	515rcbc204	AATGATACGGCGACCACCGAGATCTACACGCT	CGCGCAAGTATT	TATGGTAATT	GT	GTGYCAGCMGCCGCGGTAA	AATGATACGGCGACCACCGAGATCTACACGCTCGCGCAAGTATTTATGGTAATTGTGTGYCAGCMGCCGCGGTAA
3	B2	515rcbc205	AATGATACGGCGACCACCGAGATCTACACGCT	AATACAGACCTG	TATGGTAATT	GT	GTGYCAGCMGCCGCGGTAA	AATGATACGGCGACCACCGAGATCTACACGCTAATACAGACCTGTATGGTAATTGTGTGYCAGCMGCCGCGGTAA
3	B3	515rcbc206	AATGATACGGCGACCACCGAGATCTACACGCT	GGACAAGTGCGA	TATGGTAATT	GT	GTGYCAGCMGCCGCGGTAA	AATGATACGGCGACCACCGAGATCTACACGCTGGACAAGTGCGATATGGTAATTGTGTGYCAGCMGCCGCGGTAA
3	B4	515rcbc207	AATGATACGGCGACCACCGAGATCTACACGCT	TACGGTCTGGAT	TATGGTAATT	GT	GTGYCAGCMGCCGCGGTAA	AATGATACGGCGACCACCGAGATCTACACGCTTACGGTCTGGATTATGGTAATTGTGTGYCAGCMGCCGCGGTAA
3	B5	515rcbc208	AATGATACGGCGACCACCGAGATCTACACGCT	TTCAGTTCGTTA	TATGGTAATT	GT	GTGYCAGCMGCCGCGGTAA	AATGATACGGCGACCACCGAGATCTACACGCTTTCAGTTCGTTATATGGTAATTGTGTGYCAGCMGCCGCGGTAA
3	B6	515rcbc209	AATGATACGGCGACCACCGAGATCTACACGCT	CCGCGTCTCAAC	TATGGTAATT	GT	GTGYCAGCMGCCGCGGTAA	AATGATACGGCGACCACCGAGATCTACACGCTCCGCGTCTCAACTATGGTAATTGTGTGYCAGCMGCCGCGGTAA
3	B7	515rcbc210	AATGATACGGCGACCACCGAGATCTACACGCT	CCGAGGTATAAT	TATGGTAATT	GT	GTGYCAGCMGCCGCGGTAA	AATGATACGGCGACCACCGAGATCTACACGCTCCGAGGTATAATTATGGTAATTGTGTGYCAGCMGCCGCGGTAA
3	B8	515rcbc211	AATGATACGGCGACCACCGAGATCTACACGCT	AGATTCGCTCGA	TATGGTAATT	GT	GTGYCAGCMGCCGCGGTAA	AATGATACGGCGACCACCGAGATCTACACGCTAGATTCGCTCGATATGGTAATTGTGTGYCAGCMGCCGCGGTAA
3	B9	515rcbc212	AATGATACGGCGACCACCGAGATCTACACGCT	TTGCCGCTCTGG	TATGGTAATT	GT	GTGYCAGCMGCCGCGGTAA	AATGATACGGCGACCACCGAGATCTACACGCTTTGCCGCTCTGGTATGGTAATTGTGTGYCAGCMGCCGCGGTAA
3	B10	515rcbc213	AATGATACGGCGACCACCGAGATCTACACGCT	AGACTTCTCAGG	TATGGTAATT	GT	GTGYCAGCMGCCGCGGTAA	AATGATACGGCGACCACCGAGATCTACACGCTAGACTTCTCAGGTATGGTAATTGTGTGYCAGCMGCCGCGGTAA
3	B11	515rcbc214	AATGATACGGCGACCACCGAGATCTACACGCT	TCTTGCGGAGTC	TATGGTAATT	GT	GTGYCAGCMGCCGCGGTAA	AATGATACGGCGACCACCGAGATCTACACGCTTCTTGCGGAGTCTATGGTAATTGTGTGYCAGCMGCCGCGGTAA
3	B12	515rcbc215	AATGATACGGCGACCACCGAGATCTACACGCT	CTATCTCCTGTC	TATGGTAATT	GT	GTGYCAGCMGCCGCGGTAA	AATGATACGGCGACCACCGAGATCTACACGCTCTATCTCCTGTCTATGGTAATTGTGTGYCAGCMGCCGCGGTAA
3	C1	515rcbc216	AATGATACGGCGACCACCGAGATCTACACGCT	AAGGCGCTCCTT	TATGGTAATT	GT	GTGYCAGCMGCCGCGGTAA	AATGATACGGCGACCACCGAGATCTACACGCTAAGGCGCTCCTTTATGGTAATTGTGTGYCAGCMGCCGCGGTAA
3	C2	515rcbc217	AATGATACGGCGACCACCGAGATCTACACGCT	GATCTAATCGAG	TATGGTAATT	GT	GTGYCAGCMGCCGCGGTAA	AATGATACGGCGACCACCGAGATCTACACGCTGATCTAATCGAGTATGGTAATTGTGTGYCAGCMGCCGCGGTAA
3	C3	515rcbc218	AATGATACGGCGACCACCGAGATCTACACGCT	CTGATGTACACG	TATGGTAATT	GT	GTGYCAGCMGCCGCGGTAA	AATGATACGGCGACCACCGAGATCTACACGCTCTGATGTACACGTATGGTAATTGTGTGYCAGCMGCCGCGGTAA
3	C4	515rcbc219	AATGATACGGCGACCACCGAGATCTACACGCT	ACGTATTCGAAG	TATGGTAATT	GT	GTGYCAGCMGCCGCGGTAA	AATGATACGGCGACCACCGAGATCTACACGCTACGTATTCGAAGTATGGTAATTGTGTGYCAGCMGCCGCGGTAA
3	C5	515rcbc220	AATGATACGGCGACCACCGAGATCTACACGCT	GACGTTAAGAAT	TATGGTAATT	GT	GTGYCAGCMGCCGCGGTAA	AATGATACGGCGACCACCGAGATCTACACGCTGACGTTAAGAATTATGGTAATTGTGTGYCAGCMGCCGCGGTAA
3	C6	515rcbc221	AATGATACGGCGACCACCGAGATCTACACGCT	TGGTGGAGTTTC	TATGGTAATT	GT	GTGYCAGCMGCCGCGGTAA	AATGATACGGCGACCACCGAGATCTACACGCTTGGTGGAGTTTCTATGGTAATTGTGTGYCAGCMGCCGCGGTAA
3	C7	515rcbc222	AATGATACGGCGACCACCGAGATCTACACGCT	TTAACAAGGCAA	TATGGTAATT	GT	GTGYCAGCMGCCGCGGTAA	AATGATACGGCGACCACCGAGATCTACACGCTTTAACAAGGCAATATGGTAATTGTGTGYCAGCMGCCGCGGTAA
3	C8	515rcbc223	AATGATACGGCGACCACCGAGATCTACACGCT	AACCGCATAAGT	TATGGTAATT	GT	GTGYCAGCMGCCGCGGTAA	AATGATACGGCGACCACCGAGATCTACACGCTAACCGCATAAGTTATGGTAATTGTGTGYCAGCMGCCGCGGTAA
3	C9	515rcbc224	AATGATACGGCGACCACCGAGATCTACACGCT	CCACAACGATCA	TATGGTAATT	GT	GTGYCAGCMGCCGCGGTAA	AATGATACGGCGACCACCGAGATCTACACGCTCCACAACGATCATATGGTAATTGTGTGYCAGCMGCCGCGGTAA
3	C10	515rcbc225	AATGATACGGCGACCACCGAGATCTACACGCT	AGTTCTCATTAA	TATGGTAATT	GT	GTGYCAGCMGCCGCGGTAA	AATGATACGGCGACCACCGAGATCTACACGCTAGTTCTCATTAATATGGTAATTGTGTGYCAGCMGCCGCGGTAA
3	C11	515rcbc226	AATGATACGGCGACCACCGAGATCTACACGCT	GAGCCATCTGTA	TATGGTAATT	GT	GTGYCAGCMGCCGCGGTAA	AATGATACGGCGACCACCGAGATCTACACGCTGAGCCATCTGTATATGGTAATTGTGTGYCAGCMGCCGCGGTAA
3	C12	515rcbc227	AATGATACGGCGACCACCGAGATCTACACGCT	GATATACCAGTG	TATGGTAATT	GT	GTGYCAGCMGCCGCGGTAA	AATGATACGGCGACCACCGAGATCTACACGCTGATATACCAGTGTATGGTAATTGTGTGYCAGCMGCCGCGGTAA
3	D1	515rcbc228	AATGATACGGCGACCACCGAGATCTACACGCT	CGCAATGAGGGA	TATGGTAATT	GT	GTGYCAGCMGCCGCGGTAA	AATGATACGGCGACCACCGAGATCTACACGCTCGCAATGAGGGATATGGTAATTGTGTGYCAGCMGCCGCGGTAA
3	D2	515rcbc229	AATGATACGGCGACCACCGAGATCTACACGCT	CCGCAGCCGCAG	TATGGTAATT	GT	GTGYCAGCMGCCGCGGTAA	AATGATACGGCGACCACCGAGATCTACACGCTCCGCAGCCGCAGTATGGTAATTGTGTGYCAGCMGCCGCGGTAA
3	D3	515rcbc230	AATGATACGGCGACCACCGAGATCTACACGCT	TGGAGCCTTGTC	TATGGTAATT	GT	GTGYCAGCMGCCGCGGTAA	AATGATACGGCGACCACCGAGATCTACACGCTTGGAGCCTTGTCTATGGTAATTGTGTGYCAGCMGCCGCGGTAA
3	D4	515rcbc231	AATGATACGGCGACCACCGAGATCTACACGCT	TTACTTATCCGA	TATGGTAATT	GT	GTGYCAGCMGCCGCGGTAA	AATGATACGGCGACCACCGAGATCTACACGCTTTACTTATCCGATATGGTAATTGTGTGYCAGCMGCCGCGGTAA
3	D5	515rcbc232	AATGATACGGCGACCACCGAGATCTACACGCT	ATGGGACCTTCA	TATGGTAATT	GT	GTGYCAGCMGCCGCGGTAA	AATGATACGGCGACCACCGAGATCTACACGCTATGGGACCTTCATATGGTAATTGTGTGYCAGCMGCCGCGGTAA
3	D6	515rcbc233	AATGATACGGCGACCACCGAGATCTACACGCT	TCCGATAATCGG	TATGGTAATT	GT	GTGYCAGCMGCCGCGGTAA	AATGATACGGCGACCACCGAGATCTACACGCTTCCGATAATCGGTATGGTAATTGTGTGYCAGCMGCCGCGGTAA
3	D7	515rcbc234	AATGATACGGCGACCACCGAGATCTACACGCT	AAGTCACACACA	TATGGTAATT	GT	GTGYCAGCMGCCGCGGTAA	AATGATACGGCGACCACCGAGATCTACACGCTAAGTCACACACATATGGTAATTGTGTGYCAGCMGCCGCGGTAA
3	D8	515rcbc235	AATGATACGGCGACCACCGAGATCTACACGCT	GAAGTAGCGAGC	TATGGTAATT	GT	GTGYCAGCMGCCGCGGTAA	AATGATACGGCGACCACCGAGATCTACACGCTGAAGTAGCGAGCTATGGTAATTGTGTGYCAGCMGCCGCGGTAA
3	D9	515rcbc236	AATGATACGGCGACCACCGAGATCTACACGCT	CACCATCTCCGG	TATGGTAATT	GT	GTGYCAGCMGCCGCGGTAA	AATGATACGGCGACCACCGAGATCTACACGCTCACCATCTCCGGTATGGTAATTGTGTGYCAGCMGCCGCGGTAA
3	D10	515rcbc237	AATGATACGGCGACCACCGAGATCTACACGCT	GTGTCGAGGGCA	TATGGTAATT	GT	GTGYCAGCMGCCGCGGTAA	AATGATACGGCGACCACCGAGATCTACACGCTGTGTCGAGGGCATATGGTAATTGTGTGYCAGCMGCCGCGGTAA
3	D11	515rcbc238	AATGATACGGCGACCACCGAGATCTACACGCT	TTCCACACGTGG	TATGGTAATT	GT	GTGYCAGCMGCCGCGGTAA	AATGATACGGCGACCACCGAGATCTACACGCTTTCCACACGTGGTATGGTAATTGTGTGYCAGCMGCCGCGGTAA
3	D12	515rcbc239	AATGATACGGCGACCACCGAGATCTACACGCT	AGAATCCACCAC	TATGGTAATT	GT	GTGYCAGCMGCCGCGGTAA	AATGATACGGCGACCACCGAGATCTACACGCTAGAATCCACCACTATGGTAATTGTGTGYCAGCMGCCGCGGTAA
3	E1	515rcbc240	AATGATACGGCGACCACCGAGATCTACACGCT	ACGGCGTTATGT	TATGGTAATT	GT	GTGYCAGCMGCCGCGGTAA	AATGATACGGCGACCACCGAGATCTACACGCTACGGCGTTATGTTATGGTAATTGTGTGYCAGCMGCCGCGGTAA
3	E2	515rcbc241	AATGATACGGCGACCACCGAGATCTACACGCT	GAACCGTGCAGG	TATGGTAATT	GT	GTGYCAGCMGCCGCGGTAA	AATGATACGGCGACCACCGAGATCTACACGCTGAACCGTGCAGGTATGGTAATTGTGTGYCAGCMGCCGCGGTAA
3	E3	515rcbc242	AATGATACGGCGACCACCGAGATCTACACGCT	ACGTGCCTTAGA	TATGGTAATT	GT	GTGYCAGCMGCCGCGGTAA	AATGATACGGCGACCACCGAGATCTACACGCTACGTGCCTTAGATATGGTAATTGTGTGYCAGCMGCCGCGGTAA
3	E4	515rcbc243	AATGATACGGCGACCACCGAGATCTACACGCT	AGTTGTAGTCCG	TATGGTAATT	GT	GTGYCAGCMGCCGCGGTAA	AATGATACGGCGACCACCGAGATCTACACGCTAGTTGTAGTCCGTATGGTAATTGTGTGYCAGCMGCCGCGGTAA
3	E5	515rcbc244	AATGATACGGCGACCACCGAGATCTACACGCT	AGGGACTTCAAT	TATGGTAATT	GT	GTGYCAGCMGCCGCGGTAA	AATGATACGGCGACCACCGAGATCTACACGCTAGGGACTTCAATTATGGTAATTGTGTGYCAGCMGCCGCGGTAA
3	E6	515rcbc245	AATGATACGGCGACCACCGAGATCTACACGCT	CGGCCAGAAGCA	TATGGTAATT	GT	GTGYCAGCMGCCGCGGTAA	AATGATACGGCGACCACCGAGATCTACACGCTCGGCCAGAAGCATATGGTAATTGTGTGYCAGCMGCCGCGGTAA
3	E7	515rcbc246	AATGATACGGCGACCACCGAGATCTACACGCT	TGGCAGCGAGCC	TATGGTAATT	GT	GTGYCAGCMGCCGCGGTAA	AATGATACGGCGACCACCGAGATCTACACGCTTGGCAGCGAGCCTATGGTAATTGTGTGYCAGCMGCCGCGGTAA
3	E8	515rcbc247	AATGATACGGCGACCACCGAGATCTACACGCT	GTGAATGTTCGA	TATGGTAATT	GT	GTGYCAGCMGCCGCGGTAA	AATGATACGGCGACCACCGAGATCTACACGCTGTGAATGTTCGATATGGTAATTGTGTGYCAGCMGCCGCGGTAA
3	E9	515rcbc248	AATGATACGGCGACCACCGAGATCTACACGCT	TATGTTGACGGC	TATGGTAATT	GT	GTGYCAGCMGCCGCGGTAA	AATGATACGGCGACCACCGAGATCTACACGCTTATGTTGACGGCTATGGTAATTGTGTGYCAGCMGCCGCGGTAA
3	E10	515rcbc249	AATGATACGGCGACCACCGAGATCTACACGCT	AGTGTTTCGGAC	TATGGTAATT	GT	GTGYCAGCMGCCGCGGTAA	AATGATACGGCGACCACCGAGATCTACACGCTAGTGTTTCGGACTATGGTAATTGTGTGYCAGCMGCCGCGGTAA
3	E11	515rcbc250	AATGATACGGCGACCACCGAGATCTACACGCT	ATTTCCGCTAAT	TATGGTAATT	GT	GTGYCAGCMGCCGCGGTAA	AATGATACGGCGACCACCGAGATCTACACGCTATTTCCGCTAATTATGGTAATTGTGTGYCAGCMGCCGCGGTAA
3	E12	515rcbc251	AATGATACGGCGACCACCGAGATCTACACGCT	CAAACCTATGGC	TATGGTAATT	GT	GTGYCAGCMGCCGCGGTAA	AATGATACGGCGACCACCGAGATCTACACGCTCAAACCTATGGCTATGGTAATTGTGTGYCAGCMGCCGCGGTAA
3	F1	515rcbc252	AATGATACGGCGACCACCGAGATCTACACGCT	CATTTGACGACG	TATGGTAATT	GT	GTGYCAGCMGCCGCGGTAA	AATGATACGGCGACCACCGAGATCTACACGCTCATTTGACGACGTATGGTAATTGTGTGYCAGCMGCCGCGGTAA
3	F2	515rcbc253	AATGATACGGCGACCACCGAGATCTACACGCT	ACTAAGTACCCG	TATGGTAATT	GT	GTGYCAGCMGCCGCGGTAA	AATGATACGGCGACCACCGAGATCTACACGCTACTAAGTACCCGTATGGTAATTGTGTGYCAGCMGCCGCGGTAA
3	F3	515rcbc254	AATGATACGGCGACCACCGAGATCTACACGCT	CACCCTTGCGAC	TATGGTAATT	GT	GTGYCAGCMGCCGCGGTAA	AATGATACGGCGACCACCGAGATCTACACGCTCACCCTTGCGACTATGGTAATTGTGTGYCAGCMGCCGCGGTAA
3	F4	515rcbc255	AATGATACGGCGACCACCGAGATCTACACGCT	GATGCCTAATGA	TATGGTAATT	GT	GTGYCAGCMGCCGCGGTAA	AATGATACGGCGACCACCGAGATCTACACGCTGATGCCTAATGATATGGTAATTGTGTGYCAGCMGCCGCGGTAA
3	F5	515rcbc256	AATGATACGGCGACCACCGAGATCTACACGCT	GTACGTCACTGA	TATGGTAATT	GT	GTGYCAGCMGCCGCGGTAA	AATGATACGGCGACCACCGAGATCTACACGCTGTACGTCACTGATATGGTAATTGTGTGYCAGCMGCCGCGGTAA
3	F6	515rcbc257	AATGATACGGCGACCACCGAGATCTACACGCT	TCGCTACAGATG	TATGGTAATT	GT	GTGYCAGCMGCCGCGGTAA	AATGATACGGCGACCACCGAGATCTACACGCTTCGCTACAGATGTATGGTAATTGTGTGYCAGCMGCCGCGGTAA
3	F7	515rcbc258	AATGATACGGCGACCACCGAGATCTACACGCT	CCGGCTTATGTG	TATGGTAATT	GT	GTGYCAGCMGCCGCGGTAA	AATGATACGGCGACCACCGAGATCTACACGCTCCGGCTTATGTGTATGGTAATTGTGTGYCAGCMGCCGCGGTAA
3	F8	515rcbc259	AATGATACGGCGACCACCGAGATCTACACGCT	ATAGTCCTTTAA	TATGGTAATT	GT	GTGYCAGCMGCCGCGGTAA	AATGATACGGCGACCACCGAGATCTACACGCTATAGTCCTTTAATATGGTAATTGTGTGYCAGCMGCCGCGGTAA
3	F9	515rcbc260	AATGATACGGCGACCACCGAGATCTACACGCT	TCGAGCCGATCT	TATGGTAATT	GT	GTGYCAGCMGCCGCGGTAA	AATGATACGGCGACCACCGAGATCTACACGCTTCGAGCCGATCTTATGGTAATTGTGTGYCAGCMGCCGCGGTAA
3	F10	515rcbc261	AATGATACGGCGACCACCGAGATCTACACGCT	AGTGCAGGAGCC	TATGGTAATT	GT	GTGYCAGCMGCCGCGGTAA	AATGATACGGCGACCACCGAGATCTACACGCTAGTGCAGGAGCCTATGGTAATTGTGTGYCAGCMGCCGCGGTAA
3	F11	515rcbc262	AATGATACGGCGACCACCGAGATCTACACGCT	GTACTCGAACCA	TATGGTAATT	GT	GTGYCAGCMGCCGCGGTAA	AATGATACGGCGACCACCGAGATCTACACGCTGTACTCGAACCATATGGTAATTGTGTGYCAGCMGCCGCGGTAA
3	F12	515rcbc263	AATGATACGGCGACCACCGAGATCTACACGCT	ATAGGAATAACC	TATGGTAATT	GT	GTGYCAGCMGCCGCGGTAA	AATGATACGGCGACCACCGAGATCTACACGCTATAGGAATAACCTATGGTAATTGTGTGYCAGCMGCCGCGGTAA
3	G1	515rcbc264	AATGATACGGCGACCACCGAGATCTACACGCT	GCTGCGTATACC	TATGGTAATT	GT	GTGYCAGCMGCCGCGGTAA	AATGATACGGCGACCACCGAGATCTACACGCTGCTGCGTATACCTATGGTAATTGTGTGYCAGCMGCCGCGGTAA
3	G2	515rcbc265	AATGATACGGCGACCACCGAGATCTACACGCT	CTCAGCGGGACG	TATGGTAATT	GT	GTGYCAGCMGCCGCGGTAA	AATGATACGGCGACCACCGAGATCTACACGCTCTCAGCGGGACGTATGGTAATTGTGTGYCAGCMGCCGCGGTAA
3	G3	515rcbc266	AATGATACGGCGACCACCGAGATCTACACGCT	ATGCCTCGTAAG	TATGGTAATT	GT	GTGYCAGCMGCCGCGGTAA	AATGATACGGCGACCACCGAGATCTACACGCTATGCCTCGTAAGTATGGTAATTGTGTGYCAGCMGCCGCGGTAA
3	G4	515rcbc267	AATGATACGGCGACCACCGAGATCTACACGCT	TTAGTTTGTCAC	TATGGTAATT	GT	GTGYCAGCMGCCGCGGTAA	AATGATACGGCGACCACCGAGATCTACACGCTTTAGTTTGTCACTATGGTAATTGTGTGYCAGCMGCCGCGGTAA
3	G5	515rcbc268	AATGATACGGCGACCACCGAGATCTACACGCT	CCGGCCGCGTGC	TATGGTAATT	GT	GTGYCAGCMGCCGCGGTAA	AATGATACGGCGACCACCGAGATCTACACGCTCCGGCCGCGTGCTATGGTAATTGTGTGYCAGCMGCCGCGGTAA
3	G6	515rcbc269	AATGATACGGCGACCACCGAGATCTACACGCT	ATTATGATTATG	TATGGTAATT	GT	GTGYCAGCMGCCGCGGTAA	AATGATACGGCGACCACCGAGATCTACACGCTATTATGATTATGTATGGTAATTGTGTGYCAGCMGCCGCGGTAA
3	G7	515rcbc270	AATGATACGGCGACCACCGAGATCTACACGCT	CGAATACTGACA	TATGGTAATT	GT	GTGYCAGCMGCCGCGGTAA	AATGATACGGCGACCACCGAGATCTACACGCTCGAATACTGACATATGGTAATTGTGTGYCAGCMGCCGCGGTAA
3	G8	515rcbc271	AATGATACGGCGACCACCGAGATCTACACGCT	TCTTATAACGCT	TATGGTAATT	GT	GTGYCAGCMGCCGCGGTAA	AATGATACGGCGACCACCGAGATCTACACGCTTCTTATAACGCTTATGGTAATTGTGTGYCAGCMGCCGCGGTAA
3	G9	515rcbc272	AATGATACGGCGACCACCGAGATCTACACGCT	TAAGGTCGATAA	TATGGTAATT	GT	GTGYCAGCMGCCGCGGTAA	AATGATACGGCGACCACCGAGATCTACACGCTTAAGGTCGATAATATGGTAATTGTGTGYCAGCMGCCGCGGTAA
3	G10	515rcbc273	AATGATACGGCGACCACCGAGATCTACACGCT	GTTGCTGAGTCC	TATGGTAATT	GT	GTGYCAGCMGCCGCGGTAA	AATGATACGGCGACCACCGAGATCTACACGCTGTTGCTGAGTCCTATGGTAATTGTGTGYCAGCMGCCGCGGTAA
3	G11	515rcbc274	AATGATACGGCGACCACCGAGATCTACACGCT	ACACCGCACAAT	TATGGTAATT	GT	GTGYCAGCMGCCGCGGTAA	AATGATACGGCGACCACCGAGATCTACACGCTACACCGCACAATTATGGTAATTGTGTGYCAGCMGCCGCGGTAA
3	G12	515rcbc275	AATGATACGGCGACCACCGAGATCTACACGCT	CACAACCACAAC	TATGGTAATT	GT	GTGYCAGCMGCCGCGGTAA	AATGATACGGCGACCACCGAGATCTACACGCTCACAACCACAACTATGGTAATTGTGTGYCAGCMGCCGCGGTAA
3	H1	515rcbc276	AATGATACGGCGACCACCGAGATCTACACGCT	GAGAAGCTTATA	TATGGTAATT	GT	GTGYCAGCMGCCGCGGTAA	AATGATACGGCGACCACCGAGATCTACACGCTGAGAAGCTTATATATGGTAATTGTGTGYCAGCMGCCGCGGTAA
3	H2	515rcbc277	AATGATACGGCGACCACCGAGATCTACACGCT	GTTAACTTACTA	TATGGTAATT	GT	GTGYCAGCMGCCGCGGTAA	AATGATACGGCGACCACCGAGATCTACACGCTGTTAACTTACTATATGGTAATTGTGTGYCAGCMGCCGCGGTAA
3	H3	515rcbc278	AATGATACGGCGACCACCGAGATCTACACGCT	GTTGTTCTGGGA	TATGGTAATT	GT	GTGYCAGCMGCCGCGGTAA	AATGATACGGCGACCACCGAGATCTACACGCTGTTGTTCTGGGATATGGTAATTGTGTGYCAGCMGCCGCGGTAA
3	H4	515rcbc279	AATGATACGGCGACCACCGAGATCTACACGCT	AGGGTGACTTTA	TATGGTAATT	GT	GTGYCAGCMGCCGCGGTAA	AATGATACGGCGACCACCGAGATCTACACGCTAGGGTGACTTTATATGGTAATTGTGTGYCAGCMGCCGCGGTAA
3	H5	515rcbc280	AATGATACGGCGACCACCGAGATCTACACGCT	GCCGCCAGGGTC	TATGGTAATT	GT	GTGYCAGCMGCCGCGGTAA	AATGATACGGCGACCACCGAGATCTACACGCTGCCGCCAGGGTCTATGGTAATTGTGTGYCAGCMGCCGCGGTAA
3	H6	515rcbc281	AATGATACGGCGACCACCGAGATCTACACGCT	GCCACCGCCGGA	TATGGTAATT	GT	GTGYCAGCMGCCGCGGTAA	AATGATACGGCGACCACCGAGATCTACACGCTGCCACCGCCGGATATGGTAATTGTGTGYCAGCMGCCGCGGTAA
3	H7	515rcbc282	AATGATACGGCGACCACCGAGATCTACACGCT	ACACACCCTGAC	TATGGTAATT	GT	GTGYCAGCMGCCGCGGTAA	AATGATACGGCGACCACCGAGATCTACACGCTACACACCCTGACTATGGTAATTGTGTGYCAGCMGCCGCGGTAA
3	H8	515rcbc283	AATGATACGGCGACCACCGAGATCTACACGCT	TATAGGCTCCGC	TATGGTAATT	GT	GTGYCAGCMGCCGCGGTAA	AATGATACGGCGACCACCGAGATCTACACGCTTATAGGCTCCGCTATGGTAATTGTGTGYCAGCMGCCGCGGTAA
3	H9	515rcbc284	AATGATACGGCGACCACCGAGATCTACACGCT	ATAATTGCCGAG	TATGGTAATT	GT	GTGYCAGCMGCCGCGGTAA	AATGATACGGCGACCACCGAGATCTACACGCTATAATTGCCGAGTATGGTAATTGTGTGYCAGCMGCCGCGGTAA
3	H10	515rcbc285	AATGATACGGCGACCACCGAGATCTACACGCT	CGGAGAGACATG	TATGGTAATT	GT	GTGYCAGCMGCCGCGGTAA	AATGATACGGCGACCACCGAGATCTACACGCTCGGAGAGACATGTATGGTAATTGTGTGYCAGCMGCCGCGGTAA
3	H11	515rcbc286	AATGATACGGCGACCACCGAGATCTACACGCT	CAGCCCTACCCA	TATGGTAATT	GT	GTGYCAGCMGCCGCGGTAA	AATGATACGGCGACCACCGAGATCTACACGCTCAGCCCTACCCATATGGTAATTGTGTGYCAGCMGCCGCGGTAA
3	H12	515rcbc287	AATGATACGGCGACCACCGAGATCTACACGCT	TCGTTGGGACTA	TATGGTAATT	GT	GTGYCAGCMGCCGCGGTAA	AATGATACGGCGACCACCGAGATCTACACGCTTCGTTGGGACTATATGGTAATTGTGTGYCAGCMGCCGCGGTAA
4	A1	515rcbc288	AATGATACGGCGACCACCGAGATCTACACGCT	TAGGACGGGAGT	TATGGTAATT	GT	GTGYCAGCMGCCGCGGTAA	AATGATACGGCGACCACCGAGATCTACACGCTTAGGACGGGAGTTATGGTAATTGTGTGYCAGCMGCCGCGGTAA
4	A2	515rcbc289	AATGATACGGCGACCACCGAGATCTACACGCT	AAGTCTTATCTC	TATGGTAATT	GT	GTGYCAGCMGCCGCGGTAA	AATGATACGGCGACCACCGAGATCTACACGCTAAGTCTTATCTCTATGGTAATTGTGTGYCAGCMGCCGCGGTAA
4	A3	515rcbc290	AATGATACGGCGACCACCGAGATCTACACGCT	TTGCACCGTCGA	TATGGTAATT	GT	GTGYCAGCMGCCGCGGTAA	AATGATACGGCGACCACCGAGATCTACACGCTTTGCACCGTCGATATGGTAATTGTGTGYCAGCMGCCGCGGTAA
4	A4	515rcbc291	AATGATACGGCGACCACCGAGATCTACACGCT	CTCCGAACAACA	TATGGTAATT	GT	GTGYCAGCMGCCGCGGTAA	AATGATACGGCGACCACCGAGATCTACACGCTCTCCGAACAACATATGGTAATTGTGTGYCAGCMGCCGCGGTAA
4	A5	515rcbc292	AATGATACGGCGACCACCGAGATCTACACGCT	TCTGGCTACGAC	TATGGTAATT	GT	GTGYCAGCMGCCGCGGTAA	AATGATACGGCGACCACCGAGATCTACACGCTTCTGGCTACGACTATGGTAATTGTGTGYCAGCMGCCGCGGTAA
4	A6	515rcbc293	AATGATACGGCGACCACCGAGATCTACACGCT	AGTAGTTTCCTT	TATGGTAATT	GT	GTGYCAGCMGCCGCGGTAA	AATGATACGGCGACCACCGAGATCTACACGCTAGTAGTTTCCTTTATGGTAATTGTGTGYCAGCMGCCGCGGTAA
4	A7	515rcbc294	AATGATACGGCGACCACCGAGATCTACACGCT	CAGATCCCAACC	TATGGTAATT	GT	GTGYCAGCMGCCGCGGTAA	AATGATACGGCGACCACCGAGATCTACACGCTCAGATCCCAACCTATGGTAATTGTGTGYCAGCMGCCGCGGTAA
4	A8	515rcbc295	AATGATACGGCGACCACCGAGATCTACACGCT	GATAGCACTCGT	TATGGTAATT	GT	GTGYCAGCMGCCGCGGTAA	AATGATACGGCGACCACCGAGATCTACACGCTGATAGCACTCGTTATGGTAATTGTGTGYCAGCMGCCGCGGTAA
4	A9	515rcbc296	AATGATACGGCGACCACCGAGATCTACACGCT	GTAATTGTAATT	TATGGTAATT	GT	GTGYCAGCMGCCGCGGTAA	AATGATACGGCGACCACCGAGATCTACACGCTGTAATTGTAATTTATGGTAATTGTGTGYCAGCMGCCGCGGTAA
4	A10	515rcbc297	AATGATACGGCGACCACCGAGATCTACACGCT	TGCTACAGACGT	TATGGTAATT	GT	GTGYCAGCMGCCGCGGTAA	AATGATACGGCGACCACCGAGATCTACACGCTTGCTACAGACGTTATGGTAATTGTGTGYCAGCMGCCGCGGTAA
4	A11	515rcbc298	AATGATACGGCGACCACCGAGATCTACACGCT	AGGTGAGTTCTA	TATGGTAATT	GT	GTGYCAGCMGCCGCGGTAA	AATGATACGGCGACCACCGAGATCTACACGCTAGGTGAGTTCTATATGGTAATTGTGTGYCAGCMGCCGCGGTAA
4	A12	515rcbc299	AATGATACGGCGACCACCGAGATCTACACGCT	AACGATCATAGA	TATGGTAATT	GT	GTGYCAGCMGCCGCGGTAA	AATGATACGGCGACCACCGAGATCTACACGCTAACGATCATAGATATGGTAATTGTGTGYCAGCMGCCGCGGTAA
4	B1	515rcbc300	AATGATACGGCGACCACCGAGATCTACACGCT	GTTTGGCCACAC	TATGGTAATT	GT	GTGYCAGCMGCCGCGGTAA	AATGATACGGCGACCACCGAGATCTACACGCTGTTTGGCCACACTATGGTAATTGTGTGYCAGCMGCCGCGGTAA
4	B2	515rcbc301	AATGATACGGCGACCACCGAGATCTACACGCT	GTCCTACACAGC	TATGGTAATT	GT	GTGYCAGCMGCCGCGGTAA	AATGATACGGCGACCACCGAGATCTACACGCTGTCCTACACAGCTATGGTAATTGTGTGYCAGCMGCCGCGGTAA
4	B3	515rcbc302	AATGATACGGCGACCACCGAGATCTACACGCT	ATTTACAATTGA	TATGGTAATT	GT	GTGYCAGCMGCCGCGGTAA	AATGATACGGCGACCACCGAGATCTACACGCTATTTACAATTGATATGGTAATTGTGTGYCAGCMGCCGCGGTAA
4	B4	515rcbc303	AATGATACGGCGACCACCGAGATCTACACGCT	CCACTGCCCACC	TATGGTAATT	GT	GTGYCAGCMGCCGCGGTAA	AATGATACGGCGACCACCGAGATCTACACGCTCCACTGCCCACCTATGGTAATTGTGTGYCAGCMGCCGCGGTAA
4	B5	515rcbc304	AATGATACGGCGACCACCGAGATCTACACGCT	ATAGTTAGGGCT	TATGGTAATT	GT	GTGYCAGCMGCCGCGGTAA	AATGATACGGCGACCACCGAGATCTACACGCTATAGTTAGGGCTTATGGTAATTGTGTGYCAGCMGCCGCGGTAA
4	B6	515rcbc305	AATGATACGGCGACCACCGAGATCTACACGCT	GACCCGTTTCGC	TATGGTAATT	GT	GTGYCAGCMGCCGCGGTAA	AATGATACGGCGACCACCGAGATCTACACGCTGACCCGTTTCGCTATGGTAATTGTGTGYCAGCMGCCGCGGTAA
4	B7	515rcbc306	AATGATACGGCGACCACCGAGATCTACACGCT	TGACTGCGTTAG	TATGGTAATT	GT	GTGYCAGCMGCCGCGGTAA	AATGATACGGCGACCACCGAGATCTACACGCTTGACTGCGTTAGTATGGTAATTGTGTGYCAGCMGCCGCGGTAA
4	B8	515rcbc307	AATGATACGGCGACCACCGAGATCTACACGCT	ACGTTAATATTC	TATGGTAATT	GT	GTGYCAGCMGCCGCGGTAA	AATGATACGGCGACCACCGAGATCTACACGCTACGTTAATATTCTATGGTAATTGTGTGYCAGCMGCCGCGGTAA
4	B9	515rcbc308	AATGATACGGCGACCACCGAGATCTACACGCT	TCTAACGAGTGC	TATGGTAATT	GT	GTGYCAGCMGCCGCGGTAA	AATGATACGGCGACCACCGAGATCTACACGCTTCTAACGAGTGCTATGGTAATTGTGTGYCAGCMGCCGCGGTAA
4	B10	515rcbc309	AATGATACGGCGACCACCGAGATCTACACGCT	GATCCCACGTAC	TATGGTAATT	GT	GTGYCAGCMGCCGCGGTAA	AATGATACGGCGACCACCGAGATCTACACGCTGATCCCACGTACTATGGTAATTGTGTGYCAGCMGCCGCGGTAA
4	B11	515rcbc310	AATGATACGGCGACCACCGAGATCTACACGCT	CCGCCAGCTTTG	TATGGTAATT	GT	GTGYCAGCMGCCGCGGTAA	AATGATACGGCGACCACCGAGATCTACACGCTCCGCCAGCTTTGTATGGTAATTGTGTGYCAGCMGCCGCGGTAA
4	B12	515rcbc311	AATGATACGGCGACCACCGAGATCTACACGCT	TCATCTTGATTG	TATGGTAATT	GT	GTGYCAGCMGCCGCGGTAA	AATGATACGGCGACCACCGAGATCTACACGCTTCATCTTGATTGTATGGTAATTGTGTGYCAGCMGCCGCGGTAA
4	C1	515rcbc312	AATGATACGGCGACCACCGAGATCTACACGCT	TATATAGTATCC	TATGGTAATT	GT	GTGYCAGCMGCCGCGGTAA	AATGATACGGCGACCACCGAGATCTACACGCTTATATAGTATCCTATGGTAATTGTGTGYCAGCMGCCGCGGTAA
4	C2	515rcbc313	AATGATACGGCGACCACCGAGATCTACACGCT	ACTGTTTACTGT	TATGGTAATT	GT	GTGYCAGCMGCCGCGGTAA	AATGATACGGCGACCACCGAGATCTACACGCTACTGTTTACTGTTATGGTAATTGTGTGYCAGCMGCCGCGGTAA
4	C3	515rcbc314	AATGATACGGCGACCACCGAGATCTACACGCT	GTCACGGACATT	TATGGTAATT	GT	GTGYCAGCMGCCGCGGTAA	AATGATACGGCGACCACCGAGATCTACACGCTGTCACGGACATTTATGGTAATTGTGTGYCAGCMGCCGCGGTAA
4	C4	515rcbc315	AATGATACGGCGACCACCGAGATCTACACGCT	GAATATACCTGG	TATGGTAATT	GT	GTGYCAGCMGCCGCGGTAA	AATGATACGGCGACCACCGAGATCTACACGCTGAATATACCTGGTATGGTAATTGTGTGYCAGCMGCCGCGGTAA
4	C5	515rcbc316	AATGATACGGCGACCACCGAGATCTACACGCT	GAATCTGACAAC	TATGGTAATT	GT	GTGYCAGCMGCCGCGGTAA	AATGATACGGCGACCACCGAGATCTACACGCTGAATCTGACAACTATGGTAATTGTGTGYCAGCMGCCGCGGTAA
4	C6	515rcbc317	AATGATACGGCGACCACCGAGATCTACACGCT	ATTGCCTTGATT	TATGGTAATT	GT	GTGYCAGCMGCCGCGGTAA	AATGATACGGCGACCACCGAGATCTACACGCTATTGCCTTGATTTATGGTAATTGTGTGYCAGCMGCCGCGGTAA
4	C7	515rcbc318	AATGATACGGCGACCACCGAGATCTACACGCT	GAGCCCAAAGAG	TATGGTAATT	GT	GTGYCAGCMGCCGCGGTAA	AATGATACGGCGACCACCGAGATCTACACGCTGAGCCCAAAGAGTATGGTAATTGTGTGYCAGCMGCCGCGGTAA
4	C8	515rcbc319	AATGATACGGCGACCACCGAGATCTACACGCT	CCATGTGGCTCC	TATGGTAATT	GT	GTGYCAGCMGCCGCGGTAA	AATGATACGGCGACCACCGAGATCTACACGCTCCATGTGGCTCCTATGGTAATTGTGTGYCAGCMGCCGCGGTAA
4	C9	515rcbc320	AATGATACGGCGACCACCGAGATCTACACGCT	CGTTCCTTGTTA	TATGGTAATT	GT	GTGYCAGCMGCCGCGGTAA	AATGATACGGCGACCACCGAGATCTACACGCTCGTTCCTTGTTATATGGTAATTGTGTGYCAGCMGCCGCGGTAA
4	C10	515rcbc321	AATGATACGGCGACCACCGAGATCTACACGCT	CGCTAGGATGTT	TATGGTAATT	GT	GTGYCAGCMGCCGCGGTAA	AATGATACGGCGACCACCGAGATCTACACGCTCGCTAGGATGTTTATGGTAATTGTGTGYCAGCMGCCGCGGTAA
4	C11	515rcbc322	AATGATACGGCGACCACCGAGATCTACACGCT	AGCGGTAGCGGT	TATGGTAATT	GT	GTGYCAGCMGCCGCGGTAA	AATGATACGGCGACCACCGAGATCTACACGCTAGCGGTAGCGGTTATGGTAATTGTGTGYCAGCMGCCGCGGTAA
4	C12	515rcbc323	AATGATACGGCGACCACCGAGATCTACACGCT	GTCAGTATGGCT	TATGGTAATT	GT	GTGYCAGCMGCCGCGGTAA	AATGATACGGCGACCACCGAGATCTACACGCTGTCAGTATGGCTTATGGTAATTGTGTGYCAGCMGCCGCGGTAA
4	D1	515rcbc324	AATGATACGGCGACCACCGAGATCTACACGCT	CATAAGGGAGGC	TATGGTAATT	GT	GTGYCAGCMGCCGCGGTAA	AATGATACGGCGACCACCGAGATCTACACGCTCATAAGGGAGGCTATGGTAATTGTGTGYCAGCMGCCGCGGTAA
4	D2	515rcbc325	AATGATACGGCGACCACCGAGATCTACACGCT	CAGGCCACTCTC	TATGGTAATT	GT	GTGYCAGCMGCCGCGGTAA	AATGATACGGCGACCACCGAGATCTACACGCTCAGGCCACTCTCTATGGTAATTGTGTGYCAGCMGCCGCGGTAA
4	D3	515rcbc326	AATGATACGGCGACCACCGAGATCTACACGCT	ACAGTTGTACGC	TATGGTAATT	GT	GTGYCAGCMGCCGCGGTAA	AATGATACGGCGACCACCGAGATCTACACGCTACAGTTGTACGCTATGGTAATTGTGTGYCAGCMGCCGCGGTAA
4	D4	515rcbc327	AATGATACGGCGACCACCGAGATCTACACGCT	ACCAGAAATGTC	TATGGTAATT	GT	GTGYCAGCMGCCGCGGTAA	AATGATACGGCGACCACCGAGATCTACACGCTACCAGAAATGTCTATGGTAATTGTGTGYCAGCMGCCGCGGTAA
4	D5	515rcbc328	AATGATACGGCGACCACCGAGATCTACACGCT	CTCATCATGTTC	TATGGTAATT	GT	GTGYCAGCMGCCGCGGTAA	AATGATACGGCGACCACCGAGATCTACACGCTCTCATCATGTTCTATGGTAATTGTGTGYCAGCMGCCGCGGTAA
4	D6	515rcbc329	AATGATACGGCGACCACCGAGATCTACACGCT	TTAGGATTCTAT	TATGGTAATT	GT	GTGYCAGCMGCCGCGGTAA	AATGATACGGCGACCACCGAGATCTACACGCTTTAGGATTCTATTATGGTAATTGTGTGYCAGCMGCCGCGGTAA
4	D7	515rcbc330	AATGATACGGCGACCACCGAGATCTACACGCT	CAACGAACCATC	TATGGTAATT	GT	GTGYCAGCMGCCGCGGTAA	AATGATACGGCGACCACCGAGATCTACACGCTCAACGAACCATCTATGGTAATTGTGTGYCAGCMGCCGCGGTAA
4	D8	515rcbc331	AATGATACGGCGACCACCGAGATCTACACGCT	ACACGTTTGGGT	TATGGTAATT	GT	GTGYCAGCMGCCGCGGTAA	AATGATACGGCGACCACCGAGATCTACACGCTACACGTTTGGGTTATGGTAATTGTGTGYCAGCMGCCGCGGTAA
4	D9	515rcbc332	AATGATACGGCGACCACCGAGATCTACACGCT	CGTCGCAGCCTT	TATGGTAATT	GT	GTGYCAGCMGCCGCGGTAA	AATGATACGGCGACCACCGAGATCTACACGCTCGTCGCAGCCTTTATGGTAATTGTGTGYCAGCMGCCGCGGTAA
4	D10	515rcbc333	AATGATACGGCGACCACCGAGATCTACACGCT	CTACTTACATCC	TATGGTAATT	GT	GTGYCAGCMGCCGCGGTAA	AATGATACGGCGACCACCGAGATCTACACGCTCTACTTACATCCTATGGTAATTGTGTGYCAGCMGCCGCGGTAA
4	D11	515rcbc334	AATGATACGGCGACCACCGAGATCTACACGCT	CGCACGTACCTC	TATGGTAATT	GT	GTGYCAGCMGCCGCGGTAA	AATGATACGGCGACCACCGAGATCTACACGCTCGCACGTACCTCTATGGTAATTGTGTGYCAGCMGCCGCGGTAA
4	D12	515rcbc335	AATGATACGGCGACCACCGAGATCTACACGCT	GTCCTCGCGACT	TATGGTAATT	GT	GTGYCAGCMGCCGCGGTAA	AATGATACGGCGACCACCGAGATCTACACGCTGTCCTCGCGACTTATGGTAATTGTGTGYCAGCMGCCGCGGTAA
4	E1	515rcbc336	AATGATACGGCGACCACCGAGATCTACACGCT	GTGCAACCAATC	TATGGTAATT	GT	GTGYCAGCMGCCGCGGTAA	AATGATACGGCGACCACCGAGATCTACACGCTGTGCAACCAATCTATGGTAATTGTGTGYCAGCMGCCGCGGTAA
4	E2	515rcbc337	AATGATACGGCGACCACCGAGATCTACACGCT	ACCCAAGCGTTA	TATGGTAATT	GT	GTGYCAGCMGCCGCGGTAA	AATGATACGGCGACCACCGAGATCTACACGCTACCCAAGCGTTATATGGTAATTGTGTGYCAGCMGCCGCGGTAA
4	E3	515rcbc338	AATGATACGGCGACCACCGAGATCTACACGCT	ACTGGCAAACCT	TATGGTAATT	GT	GTGYCAGCMGCCGCGGTAA	AATGATACGGCGACCACCGAGATCTACACGCTACTGGCAAACCTTATGGTAATTGTGTGYCAGCMGCCGCGGTAA
4	E4	515rcbc339	AATGATACGGCGACCACCGAGATCTACACGCT	AACACCATCGAC	TATGGTAATT	GT	GTGYCAGCMGCCGCGGTAA	AATGATACGGCGACCACCGAGATCTACACGCTAACACCATCGACTATGGTAATTGTGTGYCAGCMGCCGCGGTAA
4	E5	515rcbc340	AATGATACGGCGACCACCGAGATCTACACGCT	TTATCCAGTCCT	TATGGTAATT	GT	GTGYCAGCMGCCGCGGTAA	AATGATACGGCGACCACCGAGATCTACACGCTTTATCCAGTCCTTATGGTAATTGTGTGYCAGCMGCCGCGGTAA
4	E6	515rcbc341	AATGATACGGCGACCACCGAGATCTACACGCT	GTTTATCTTAAG	TATGGTAATT	GT	GTGYCAGCMGCCGCGGTAA	AATGATACGGCGACCACCGAGATCTACACGCTGTTTATCTTAAGTATGGTAATTGTGTGYCAGCMGCCGCGGTAA
4	E7	515rcbc342	AATGATACGGCGACCACCGAGATCTACACGCT	GTTCGCCGCATC	TATGGTAATT	GT	GTGYCAGCMGCCGCGGTAA	AATGATACGGCGACCACCGAGATCTACACGCTGTTCGCCGCATCTATGGTAATTGTGTGYCAGCMGCCGCGGTAA
4	E8	515rcbc343	AATGATACGGCGACCACCGAGATCTACACGCT	AGACTATTTCAT	TATGGTAATT	GT	GTGYCAGCMGCCGCGGTAA	AATGATACGGCGACCACCGAGATCTACACGCTAGACTATTTCATTATGGTAATTGTGTGYCAGCMGCCGCGGTAA
4	E9	515rcbc344	AATGATACGGCGACCACCGAGATCTACACGCT	AGCGATTCCTCG	TATGGTAATT	GT	GTGYCAGCMGCCGCGGTAA	AATGATACGGCGACCACCGAGATCTACACGCTAGCGATTCCTCGTATGGTAATTGTGTGYCAGCMGCCGCGGTAA
4	E10	515rcbc345	AATGATACGGCGACCACCGAGATCTACACGCT	ACCACCGTAACC	TATGGTAATT	GT	GTGYCAGCMGCCGCGGTAA	AATGATACGGCGACCACCGAGATCTACACGCTACCACCGTAACCTATGGTAATTGTGTGYCAGCMGCCGCGGTAA
4	E11	515rcbc346	AATGATACGGCGACCACCGAGATCTACACGCT	AGGAAGTAACTT	TATGGTAATT	GT	GTGYCAGCMGCCGCGGTAA	AATGATACGGCGACCACCGAGATCTACACGCTAGGAAGTAACTTTATGGTAATTGTGTGYCAGCMGCCGCGGTAA
4	E12	515rcbc347	AATGATACGGCGACCACCGAGATCTACACGCT	CGTTCGCTAGCC	TATGGTAATT	GT	GTGYCAGCMGCCGCGGTAA	AATGATACGGCGACCACCGAGATCTACACGCTCGTTCGCTAGCCTATGGTAATTGTGTGYCAGCMGCCGCGGTAA
4	F1	515rcbc348	AATGATACGGCGACCACCGAGATCTACACGCT	CTCACCTAGGAA	TATGGTAATT	GT	GTGYCAGCMGCCGCGGTAA	AATGATACGGCGACCACCGAGATCTACACGCTCTCACCTAGGAATATGGTAATTGTGTGYCAGCMGCCGCGGTAA
4	F2	515rcbc349	AATGATACGGCGACCACCGAGATCTACACGCT	AGATGCAATGAT	TATGGTAATT	GT	GTGYCAGCMGCCGCGGTAA	AATGATACGGCGACCACCGAGATCTACACGCTAGATGCAATGATTATGGTAATTGTGTGYCAGCMGCCGCGGTAA
4	F3	515rcbc350	AATGATACGGCGACCACCGAGATCTACACGCT	GCATTCGGCGTT	TATGGTAATT	GT	GTGYCAGCMGCCGCGGTAA	AATGATACGGCGACCACCGAGATCTACACGCTGCATTCGGCGTTTATGGTAATTGTGTGYCAGCMGCCGCGGTAA
4	F4	515rcbc351	AATGATACGGCGACCACCGAGATCTACACGCT	TCTACATACATA	TATGGTAATT	GT	GTGYCAGCMGCCGCGGTAA	AATGATACGGCGACCACCGAGATCTACACGCTTCTACATACATATATGGTAATTGTGTGYCAGCMGCCGCGGTAA
4	F5	515rcbc352	AATGATACGGCGACCACCGAGATCTACACGCT	GAGTCTTGGTAA	TATGGTAATT	GT	GTGYCAGCMGCCGCGGTAA	AATGATACGGCGACCACCGAGATCTACACGCTGAGTCTTGGTAATATGGTAATTGTGTGYCAGCMGCCGCGGTAA
4	F6	515rcbc353	AATGATACGGCGACCACCGAGATCTACACGCT	CAGTCTAGTACG	TATGGTAATT	GT	GTGYCAGCMGCCGCGGTAA	AATGATACGGCGACCACCGAGATCTACACGCTCAGTCTAGTACGTATGGTAATTGTGTGYCAGCMGCCGCGGTAA
4	F7	515rcbc354	AATGATACGGCGACCACCGAGATCTACACGCT	GTTCGAGTGAAT	TATGGTAATT	GT	GTGYCAGCMGCCGCGGTAA	AATGATACGGCGACCACCGAGATCTACACGCTGTTCGAGTGAATTATGGTAATTGTGTGYCAGCMGCCGCGGTAA
4	F8	515rcbc355	AATGATACGGCGACCACCGAGATCTACACGCT	AGTCCGAGTTGT	TATGGTAATT	GT	GTGYCAGCMGCCGCGGTAA	AATGATACGGCGACCACCGAGATCTACACGCTAGTCCGAGTTGTTATGGTAATTGTGTGYCAGCMGCCGCGGTAA
4	F9	515rcbc356	AATGATACGGCGACCACCGAGATCTACACGCT	CGTGAGGACCAG	TATGGTAATT	GT	GTGYCAGCMGCCGCGGTAA	AATGATACGGCGACCACCGAGATCTACACGCTCGTGAGGACCAGTATGGTAATTGTGTGYCAGCMGCCGCGGTAA
4	F10	515rcbc357	AATGATACGGCGACCACCGAGATCTACACGCT	CGGTTGGCGGGT	TATGGTAATT	GT	GTGYCAGCMGCCGCGGTAA	AATGATACGGCGACCACCGAGATCTACACGCTCGGTTGGCGGGTTATGGTAATTGTGTGYCAGCMGCCGCGGTAA
4	F11	515rcbc358	AATGATACGGCGACCACCGAGATCTACACGCT	CGATTCCTTAAT	TATGGTAATT	GT	GTGYCAGCMGCCGCGGTAA	AATGATACGGCGACCACCGAGATCTACACGCTCGATTCCTTAATTATGGTAATTGTGTGYCAGCMGCCGCGGTAA
4	F12	515rcbc359	AATGATACGGCGACCACCGAGATCTACACGCT	TGCCTGCTCGAC	TATGGTAATT	GT	GTGYCAGCMGCCGCGGTAA	AATGATACGGCGACCACCGAGATCTACACGCTTGCCTGCTCGACTATGGTAATTGTGTGYCAGCMGCCGCGGTAA
4	G1	515rcbc360	AATGATACGGCGACCACCGAGATCTACACGCT	TACTGTACTGTT	TATGGTAATT	GT	GTGYCAGCMGCCGCGGTAA	AATGATACGGCGACCACCGAGATCTACACGCTTACTGTACTGTTTATGGTAATTGTGTGYCAGCMGCCGCGGTAA
4	G2	515rcbc361	AATGATACGGCGACCACCGAGATCTACACGCT	TCTCGCACTGGA	TATGGTAATT	GT	GTGYCAGCMGCCGCGGTAA	AATGATACGGCGACCACCGAGATCTACACGCTTCTCGCACTGGATATGGTAATTGTGTGYCAGCMGCCGCGGTAA
4	G3	515rcbc362	AATGATACGGCGACCACCGAGATCTACACGCT	ACCAGTGACTCA	TATGGTAATT	GT	GTGYCAGCMGCCGCGGTAA	AATGATACGGCGACCACCGAGATCTACACGCTACCAGTGACTCATATGGTAATTGTGTGYCAGCMGCCGCGGTAA
4	G4	515rcbc363	AATGATACGGCGACCACCGAGATCTACACGCT	TGGCGCACGGAC	TATGGTAATT	GT	GTGYCAGCMGCCGCGGTAA	AATGATACGGCGACCACCGAGATCTACACGCTTGGCGCACGGACTATGGTAATTGTGTGYCAGCMGCCGCGGTAA
4	G5	515rcbc364	AATGATACGGCGACCACCGAGATCTACACGCT	CATTTACATCAC	TATGGTAATT	GT	GTGYCAGCMGCCGCGGTAA	AATGATACGGCGACCACCGAGATCTACACGCTCATTTACATCACTATGGTAATTGTGTGYCAGCMGCCGCGGTAA
4	G6	515rcbc365	AATGATACGGCGACCACCGAGATCTACACGCT	GTGGGACTGCGC	TATGGTAATT	GT	GTGYCAGCMGCCGCGGTAA	AATGATACGGCGACCACCGAGATCTACACGCTGTGGGACTGCGCTATGGTAATTGTGTGYCAGCMGCCGCGGTAA
4	G7	515rcbc366	AATGATACGGCGACCACCGAGATCTACACGCT	CGGCCTAAGTTC	TATGGTAATT	GT	GTGYCAGCMGCCGCGGTAA	AATGATACGGCGACCACCGAGATCTACACGCTCGGCCTAAGTTCTATGGTAATTGTGTGYCAGCMGCCGCGGTAA
4	G8	515rcbc367	AATGATACGGCGACCACCGAGATCTACACGCT	GCTGAGCCTTTG	TATGGTAATT	GT	GTGYCAGCMGCCGCGGTAA	AATGATACGGCGACCACCGAGATCTACACGCTGCTGAGCCTTTGTATGGTAATTGTGTGYCAGCMGCCGCGGTAA
4	G9	515rcbc368	AATGATACGGCGACCACCGAGATCTACACGCT	AGAGACGCGTAG	TATGGTAATT	GT	GTGYCAGCMGCCGCGGTAA	AATGATACGGCGACCACCGAGATCTACACGCTAGAGACGCGTAGTATGGTAATTGTGTGYCAGCMGCCGCGGTAA
4	G10	515rcbc369	AATGATACGGCGACCACCGAGATCTACACGCT	CCACCGGGCCGA	TATGGTAATT	GT	GTGYCAGCMGCCGCGGTAA	AATGATACGGCGACCACCGAGATCTACACGCTCCACCGGGCCGATATGGTAATTGTGTGYCAGCMGCCGCGGTAA
4	G11	515rcbc370	AATGATACGGCGACCACCGAGATCTACACGCT	AATCCGGTCACC	TATGGTAATT	GT	GTGYCAGCMGCCGCGGTAA	AATGATACGGCGACCACCGAGATCTACACGCTAATCCGGTCACCTATGGTAATTGTGTGYCAGCMGCCGCGGTAA
4	G12	515rcbc371	AATGATACGGCGACCACCGAGATCTACACGCT	TCTTACCCATAA	TATGGTAATT	GT	GTGYCAGCMGCCGCGGTAA	AATGATACGGCGACCACCGAGATCTACACGCTTCTTACCCATAATATGGTAATTGTGTGYCAGCMGCCGCGGTAA
4	H1	515rcbc372	AATGATACGGCGACCACCGAGATCTACACGCT	CTAGAGCTCCCA	TATGGTAATT	GT	GTGYCAGCMGCCGCGGTAA	AATGATACGGCGACCACCGAGATCTACACGCTCTAGAGCTCCCATATGGTAATTGTGTGYCAGCMGCCGCGGTAA
4	H2	515rcbc373	AATGATACGGCGACCACCGAGATCTACACGCT	GGTCTTAGCACC	TATGGTAATT	GT	GTGYCAGCMGCCGCGGTAA	AATGATACGGCGACCACCGAGATCTACACGCTGGTCTTAGCACCTATGGTAATTGTGTGYCAGCMGCCGCGGTAA
4	H3	515rcbc374	AATGATACGGCGACCACCGAGATCTACACGCT	GCCTACTCTCGG	TATGGTAATT	GT	GTGYCAGCMGCCGCGGTAA	AATGATACGGCGACCACCGAGATCTACACGCTGCCTACTCTCGGTATGGTAATTGTGTGYCAGCMGCCGCGGTAA
4	H4	515rcbc375	AATGATACGGCGACCACCGAGATCTACACGCT	ACTGCCCGATAC	TATGGTAATT	GT	GTGYCAGCMGCCGCGGTAA	AATGATACGGCGACCACCGAGATCTACACGCTACTGCCCGATACTATGGTAATTGTGTGYCAGCMGCCGCGGTAA
4	H5	515rcbc376	AATGATACGGCGACCACCGAGATCTACACGCT	TTCTTAACGCCT	TATGGTAATT	GT	GTGYCAGCMGCCGCGGTAA	AATGATACGGCGACCACCGAGATCTACACGCTTTCTTAACGCCTTATGGTAATTGTGTGYCAGCMGCCGCGGTAA
4	H6	515rcbc377	AATGATACGGCGACCACCGAGATCTACACGCT	CTCCCGAGCTCC	TATGGTAATT	GT	GTGYCAGCMGCCGCGGTAA	AATGATACGGCGACCACCGAGATCTACACGCTCTCCCGAGCTCCTATGGTAATTGTGTGYCAGCMGCCGCGGTAA
4	H7	515rcbc378	AATGATACGGCGACCACCGAGATCTACACGCT	TAGACTTCAGAG	TATGGTAATT	GT	GTGYCAGCMGCCGCGGTAA	AATGATACGGCGACCACCGAGATCTACACGCTTAGACTTCAGAGTATGGTAATTGTGTGYCAGCMGCCGCGGTAA
4	H8	515rcbc379	AATGATACGGCGACCACCGAGATCTACACGCT	ACTTAGACTCTT	TATGGTAATT	GT	GTGYCAGCMGCCGCGGTAA	AATGATACGGCGACCACCGAGATCTACACGCTACTTAGACTCTTTATGGTAATTGTGTGYCAGCMGCCGCGGTAA
4	H9	515rcbc380	AATGATACGGCGACCACCGAGATCTACACGCT	GGACCTGGATGG	TATGGTAATT	GT	GTGYCAGCMGCCGCGGTAA	AATGATACGGCGACCACCGAGATCTACACGCTGGACCTGGATGGTATGGTAATTGTGTGYCAGCMGCCGCGGTAA
4	H10	515rcbc381	AATGATACGGCGACCACCGAGATCTACACGCT	TATGTGCCGGCT	TATGGTAATT	GT	GTGYCAGCMGCCGCGGTAA	AATGATACGGCGACCACCGAGATCTACACGCTTATGTGCCGGCTTATGGTAATTGTGTGYCAGCMGCCGCGGTAA
4	H11	515rcbc382	AATGATACGGCGACCACCGAGATCTACACGCT	ATACCGTCTTTC	TATGGTAATT	GT	GTGYCAGCMGCCGCGGTAA	AATGATACGGCGACCACCGAGATCTACACGCTATACCGTCTTTCTATGGTAATTGTGTGYCAGCMGCCGCGGTAA
4	H12	515rcbc383	AATGATACGGCGACCACCGAGATCTACACGCT	TGTGCTTGTAGG	TATGGTAATT	GT	GTGYCAGCMGCCGCGGTAA	AATGATACGGCGACCACCGAGATCTACACGCTTGTGCTTGTAGGTATGGTAATTGTGTGYCAGCMGCCGCGGTAA
5	A1	515rcbc384	AATGATACGGCGACCACCGAGATCTACACGCT	ATGTTAGGGAAT	TATGGTAATT	GT	GTGYCAGCMGCCGCGGTAA	AATGATACGGCGACCACCGAGATCTACACGCTATGTTAGGGAATTATGGTAATTGTGTGYCAGCMGCCGCGGTAA
5	A2	515rcbc385	AATGATACGGCGACCACCGAGATCTACACGCT	GCTAGTTATGGA	TATGGTAATT	GT	GTGYCAGCMGCCGCGGTAA	AATGATACGGCGACCACCGAGATCTACACGCTGCTAGTTATGGATATGGTAATTGTGTGYCAGCMGCCGCGGTAA
5	A3	515rcbc386	AATGATACGGCGACCACCGAGATCTACACGCT	TCATCCGTCGGC	TATGGTAATT	GT	GTGYCAGCMGCCGCGGTAA	AATGATACGGCGACCACCGAGATCTACACGCTTCATCCGTCGGCTATGGTAATTGTGTGYCAGCMGCCGCGGTAA
5	A4	515rcbc387	AATGATACGGCGACCACCGAGATCTACACGCT	ATTTGGCTCTTA	TATGGTAATT	GT	GTGYCAGCMGCCGCGGTAA	AATGATACGGCGACCACCGAGATCTACACGCTATTTGGCTCTTATATGGTAATTGTGTGYCAGCMGCCGCGGTAA
5	A5	515rcbc388	AATGATACGGCGACCACCGAGATCTACACGCT	GATCCGGCAGGA	TATGGTAATT	GT	GTGYCAGCMGCCGCGGTAA	AATGATACGGCGACCACCGAGATCTACACGCTGATCCGGCAGGATATGGTAATTGTGTGYCAGCMGCCGCGGTAA
5	A6	515rcbc389	AATGATACGGCGACCACCGAGATCTACACGCT	GTTAAGCTGACC	TATGGTAATT	GT	GTGYCAGCMGCCGCGGTAA	AATGATACGGCGACCACCGAGATCTACACGCTGTTAAGCTGACCTATGGTAATTGTGTGYCAGCMGCCGCGGTAA
5	A7	515rcbc390	AATGATACGGCGACCACCGAGATCTACACGCT	CCTATTGCGGCC	TATGGTAATT	GT	GTGYCAGCMGCCGCGGTAA	AATGATACGGCGACCACCGAGATCTACACGCTCCTATTGCGGCCTATGGTAATTGTGTGYCAGCMGCCGCGGTAA
5	A8	515rcbc391	AATGATACGGCGACCACCGAGATCTACACGCT	CAATAGAATAAG	TATGGTAATT	GT	GTGYCAGCMGCCGCGGTAA	AATGATACGGCGACCACCGAGATCTACACGCTCAATAGAATAAGTATGGTAATTGTGTGYCAGCMGCCGCGGTAA
5	A9	515rcbc392	AATGATACGGCGACCACCGAGATCTACACGCT	ACATAGCGGTTC	TATGGTAATT	GT	GTGYCAGCMGCCGCGGTAA	AATGATACGGCGACCACCGAGATCTACACGCTACATAGCGGTTCTATGGTAATTGTGTGYCAGCMGCCGCGGTAA
5	A10	515rcbc393	AATGATACGGCGACCACCGAGATCTACACGCT	GCGTGGTCATTA	TATGGTAATT	GT	GTGYCAGCMGCCGCGGTAA	AATGATACGGCGACCACCGAGATCTACACGCTGCGTGGTCATTATATGGTAATTGTGTGYCAGCMGCCGCGGTAA
5	A11	515rcbc394	AATGATACGGCGACCACCGAGATCTACACGCT	GATTCTTTAGAT	TATGGTAATT	GT	GTGYCAGCMGCCGCGGTAA	AATGATACGGCGACCACCGAGATCTACACGCTGATTCTTTAGATTATGGTAATTGTGTGYCAGCMGCCGCGGTAA
5	A12	515rcbc395	AATGATACGGCGACCACCGAGATCTACACGCT	CGGATCTAGTGT	TATGGTAATT	GT	GTGYCAGCMGCCGCGGTAA	AATGATACGGCGACCACCGAGATCTACACGCTCGGATCTAGTGTTATGGTAATTGTGTGYCAGCMGCCGCGGTAA
5	B1	515rcbc396	AATGATACGGCGACCACCGAGATCTACACGCT	AAGTGGCTATCC	TATGGTAATT	GT	GTGYCAGCMGCCGCGGTAA	AATGATACGGCGACCACCGAGATCTACACGCTAAGTGGCTATCCTATGGTAATTGTGTGYCAGCMGCCGCGGTAA
5	B2	515rcbc397	AATGATACGGCGACCACCGAGATCTACACGCT	ACTAGTTGGACC	TATGGTAATT	GT	GTGYCAGCMGCCGCGGTAA	AATGATACGGCGACCACCGAGATCTACACGCTACTAGTTGGACCTATGGTAATTGTGTGYCAGCMGCCGCGGTAA
5	B3	515rcbc398	AATGATACGGCGACCACCGAGATCTACACGCT	GGCTTCGGAGCG	TATGGTAATT	GT	GTGYCAGCMGCCGCGGTAA	AATGATACGGCGACCACCGAGATCTACACGCTGGCTTCGGAGCGTATGGTAATTGTGTGYCAGCMGCCGCGGTAA
5	B4	515rcbc399	AATGATACGGCGACCACCGAGATCTACACGCT	CGCGTCAAACTA	TATGGTAATT	GT	GTGYCAGCMGCCGCGGTAA	AATGATACGGCGACCACCGAGATCTACACGCTCGCGTCAAACTATATGGTAATTGTGTGYCAGCMGCCGCGGTAA
5	B5	515rcbc400	AATGATACGGCGACCACCGAGATCTACACGCT	CTTCCAACTCAT	TATGGTAATT	GT	GTGYCAGCMGCCGCGGTAA	AATGATACGGCGACCACCGAGATCTACACGCTCTTCCAACTCATTATGGTAATTGTGTGYCAGCMGCCGCGGTAA
5	B6	515rcbc401	AATGATACGGCGACCACCGAGATCTACACGCT	GCCTAGCCCAAT	TATGGTAATT	GT	GTGYCAGCMGCCGCGGTAA	AATGATACGGCGACCACCGAGATCTACACGCTGCCTAGCCCAATTATGGTAATTGTGTGYCAGCMGCCGCGGTAA
5	B7	515rcbc402	AATGATACGGCGACCACCGAGATCTACACGCT	GTTAGGGAGCGA	TATGGTAATT	GT	GTGYCAGCMGCCGCGGTAA	AATGATACGGCGACCACCGAGATCTACACGCTGTTAGGGAGCGATATGGTAATTGTGTGYCAGCMGCCGCGGTAA
5	B8	515rcbc403	AATGATACGGCGACCACCGAGATCTACACGCT	TATACCGCTGCG	TATGGTAATT	GT	GTGYCAGCMGCCGCGGTAA	AATGATACGGCGACCACCGAGATCTACACGCTTATACCGCTGCGTATGGTAATTGTGTGYCAGCMGCCGCGGTAA
5	B9	515rcbc404	AATGATACGGCGACCACCGAGATCTACACGCT	CTTACACTGCTT	TATGGTAATT	GT	GTGYCAGCMGCCGCGGTAA	AATGATACGGCGACCACCGAGATCTACACGCTCTTACACTGCTTTATGGTAATTGTGTGYCAGCMGCCGCGGTAA
5	B10	515rcbc405	AATGATACGGCGACCACCGAGATCTACACGCT	CCTGCACCTGCA	TATGGTAATT	GT	GTGYCAGCMGCCGCGGTAA	AATGATACGGCGACCACCGAGATCTACACGCTCCTGCACCTGCATATGGTAATTGTGTGYCAGCMGCCGCGGTAA
5	B11	515rcbc406	AATGATACGGCGACCACCGAGATCTACACGCT	AGGACAAACTAT	TATGGTAATT	GT	GTGYCAGCMGCCGCGGTAA	AATGATACGGCGACCACCGAGATCTACACGCTAGGACAAACTATTATGGTAATTGTGTGYCAGCMGCCGCGGTAA
5	B12	515rcbc407	AATGATACGGCGACCACCGAGATCTACACGCT	ATAACGGTGTAC	TATGGTAATT	GT	GTGYCAGCMGCCGCGGTAA	AATGATACGGCGACCACCGAGATCTACACGCTATAACGGTGTACTATGGTAATTGTGTGYCAGCMGCCGCGGTAA
5	C1	515rcbc408	AATGATACGGCGACCACCGAGATCTACACGCT	GTCGTTACCCGC	TATGGTAATT	GT	GTGYCAGCMGCCGCGGTAA	AATGATACGGCGACCACCGAGATCTACACGCTGTCGTTACCCGCTATGGTAATTGTGTGYCAGCMGCCGCGGTAA
5	C2	515rcbc409	AATGATACGGCGACCACCGAGATCTACACGCT	CGCAAGCCCGCG	TATGGTAATT	GT	GTGYCAGCMGCCGCGGTAA	AATGATACGGCGACCACCGAGATCTACACGCTCGCAAGCCCGCGTATGGTAATTGTGTGYCAGCMGCCGCGGTAA
5	C3	515rcbc410	AATGATACGGCGACCACCGAGATCTACACGCT	CGGTCAATTGAC	TATGGTAATT	GT	GTGYCAGCMGCCGCGGTAA	AATGATACGGCGACCACCGAGATCTACACGCTCGGTCAATTGACTATGGTAATTGTGTGYCAGCMGCCGCGGTAA
5	C4	515rcbc411	AATGATACGGCGACCACCGAGATCTACACGCT	ATGTTCCTCATC	TATGGTAATT	GT	GTGYCAGCMGCCGCGGTAA	AATGATACGGCGACCACCGAGATCTACACGCTATGTTCCTCATCTATGGTAATTGTGTGYCAGCMGCCGCGGTAA
5	C5	515rcbc412	AATGATACGGCGACCACCGAGATCTACACGCT	CGACCTCGCATA	TATGGTAATT	GT	GTGYCAGCMGCCGCGGTAA	AATGATACGGCGACCACCGAGATCTACACGCTCGACCTCGCATATATGGTAATTGTGTGYCAGCMGCCGCGGTAA
5	C6	515rcbc413	AATGATACGGCGACCACCGAGATCTACACGCT	CATTCGTGGCGT	TATGGTAATT	GT	GTGYCAGCMGCCGCGGTAA	AATGATACGGCGACCACCGAGATCTACACGCTCATTCGTGGCGTTATGGTAATTGTGTGYCAGCMGCCGCGGTAA
5	C7	515rcbc414	AATGATACGGCGACCACCGAGATCTACACGCT	AGTACGCAGTCT	TATGGTAATT	GT	GTGYCAGCMGCCGCGGTAA	AATGATACGGCGACCACCGAGATCTACACGCTAGTACGCAGTCTTATGGTAATTGTGTGYCAGCMGCCGCGGTAA
5	C8	515rcbc415	AATGATACGGCGACCACCGAGATCTACACGCT	CAGTGCACGTCT	TATGGTAATT	GT	GTGYCAGCMGCCGCGGTAA	AATGATACGGCGACCACCGAGATCTACACGCTCAGTGCACGTCTTATGGTAATTGTGTGYCAGCMGCCGCGGTAA
5	C9	515rcbc416	AATGATACGGCGACCACCGAGATCTACACGCT	ACTCACAGGAAT	TATGGTAATT	GT	GTGYCAGCMGCCGCGGTAA	AATGATACGGCGACCACCGAGATCTACACGCTACTCACAGGAATTATGGTAATTGTGTGYCAGCMGCCGCGGTAA
5	C10	515rcbc417	AATGATACGGCGACCACCGAGATCTACACGCT	TGGTGTTTATAT	TATGGTAATT	GT	GTGYCAGCMGCCGCGGTAA	AATGATACGGCGACCACCGAGATCTACACGCTTGGTGTTTATATTATGGTAATTGTGTGYCAGCMGCCGCGGTAA
5	C11	515rcbc418	AATGATACGGCGACCACCGAGATCTACACGCT	TCTTCCTAAAGT	TATGGTAATT	GT	GTGYCAGCMGCCGCGGTAA	AATGATACGGCGACCACCGAGATCTACACGCTTCTTCCTAAAGTTATGGTAATTGTGTGYCAGCMGCCGCGGTAA
5	C12	515rcbc419	AATGATACGGCGACCACCGAGATCTACACGCT	GCCCTTCCCGTG	TATGGTAATT	GT	GTGYCAGCMGCCGCGGTAA	AATGATACGGCGACCACCGAGATCTACACGCTGCCCTTCCCGTGTATGGTAATTGTGTGYCAGCMGCCGCGGTAA
5	D1	515rcbc420	AATGATACGGCGACCACCGAGATCTACACGCT	AGTATATGTTTC	TATGGTAATT	GT	GTGYCAGCMGCCGCGGTAA	AATGATACGGCGACCACCGAGATCTACACGCTAGTATATGTTTCTATGGTAATTGTGTGYCAGCMGCCGCGGTAA
5	D2	515rcbc421	AATGATACGGCGACCACCGAGATCTACACGCT	AGAGCGGAACAA	TATGGTAATT	GT	GTGYCAGCMGCCGCGGTAA	AATGATACGGCGACCACCGAGATCTACACGCTAGAGCGGAACAATATGGTAATTGTGTGYCAGCMGCCGCGGTAA
5	D3	515rcbc422	AATGATACGGCGACCACCGAGATCTACACGCT	TCCGCTGCTGAC	TATGGTAATT	GT	GTGYCAGCMGCCGCGGTAA	AATGATACGGCGACCACCGAGATCTACACGCTTCCGCTGCTGACTATGGTAATTGTGTGYCAGCMGCCGCGGTAA
5	D4	515rcbc423	AATGATACGGCGACCACCGAGATCTACACGCT	TCCGTGGTATAG	TATGGTAATT	GT	GTGYCAGCMGCCGCGGTAA	AATGATACGGCGACCACCGAGATCTACACGCTTCCGTGGTATAGTATGGTAATTGTGTGYCAGCMGCCGCGGTAA
5	D5	515rcbc424	AATGATACGGCGACCACCGAGATCTACACGCT	GTCAGAGTATTG	TATGGTAATT	GT	GTGYCAGCMGCCGCGGTAA	AATGATACGGCGACCACCGAGATCTACACGCTGTCAGAGTATTGTATGGTAATTGTGTGYCAGCMGCCGCGGTAA
5	D6	515rcbc425	AATGATACGGCGACCACCGAGATCTACACGCT	GCGGTCGGTCAG	TATGGTAATT	GT	GTGYCAGCMGCCGCGGTAA	AATGATACGGCGACCACCGAGATCTACACGCTGCGGTCGGTCAGTATGGTAATTGTGTGYCAGCMGCCGCGGTAA
5	D7	515rcbc426	AATGATACGGCGACCACCGAGATCTACACGCT	TATCCTGGTTTC	TATGGTAATT	GT	GTGYCAGCMGCCGCGGTAA	AATGATACGGCGACCACCGAGATCTACACGCTTATCCTGGTTTCTATGGTAATTGTGTGYCAGCMGCCGCGGTAA
5	D8	515rcbc427	AATGATACGGCGACCACCGAGATCTACACGCT	CTGGTGCTGAAT	TATGGTAATT	GT	GTGYCAGCMGCCGCGGTAA	AATGATACGGCGACCACCGAGATCTACACGCTCTGGTGCTGAATTATGGTAATTGTGTGYCAGCMGCCGCGGTAA
5	D9	515rcbc428	AATGATACGGCGACCACCGAGATCTACACGCT	GTTGAAGCACCT	TATGGTAATT	GT	GTGYCAGCMGCCGCGGTAA	AATGATACGGCGACCACCGAGATCTACACGCTGTTGAAGCACCTTATGGTAATTGTGTGYCAGCMGCCGCGGTAA
5	D10	515rcbc429	AATGATACGGCGACCACCGAGATCTACACGCT	GTGCGGTTCACT	TATGGTAATT	GT	GTGYCAGCMGCCGCGGTAA	AATGATACGGCGACCACCGAGATCTACACGCTGTGCGGTTCACTTATGGTAATTGTGTGYCAGCMGCCGCGGTAA
5	D11	515rcbc430	AATGATACGGCGACCACCGAGATCTACACGCT	CTTGTGCGACAA	TATGGTAATT	GT	GTGYCAGCMGCCGCGGTAA	AATGATACGGCGACCACCGAGATCTACACGCTCTTGTGCGACAATATGGTAATTGTGTGYCAGCMGCCGCGGTAA
5	D12	515rcbc431	AATGATACGGCGACCACCGAGATCTACACGCT	CACAGTTGAAGT	TATGGTAATT	GT	GTGYCAGCMGCCGCGGTAA	AATGATACGGCGACCACCGAGATCTACACGCTCACAGTTGAAGTTATGGTAATTGTGTGYCAGCMGCCGCGGTAA
5	E1	515rcbc432	AATGATACGGCGACCACCGAGATCTACACGCT	GGCTCGTCGGAG	TATGGTAATT	GT	GTGYCAGCMGCCGCGGTAA	AATGATACGGCGACCACCGAGATCTACACGCTGGCTCGTCGGAGTATGGTAATTGTGTGYCAGCMGCCGCGGTAA
5	E2	515rcbc433	AATGATACGGCGACCACCGAGATCTACACGCT	ACATGGGCGGAA	TATGGTAATT	GT	GTGYCAGCMGCCGCGGTAA	AATGATACGGCGACCACCGAGATCTACACGCTACATGGGCGGAATATGGTAATTGTGTGYCAGCMGCCGCGGTAA
5	E3	515rcbc434	AATGATACGGCGACCACCGAGATCTACACGCT	TGCGCGCCTTCC	TATGGTAATT	GT	GTGYCAGCMGCCGCGGTAA	AATGATACGGCGACCACCGAGATCTACACGCTTGCGCGCCTTCCTATGGTAATTGTGTGYCAGCMGCCGCGGTAA
5	E4	515rcbc435	AATGATACGGCGACCACCGAGATCTACACGCT	GTTGGTTGGCAT	TATGGTAATT	GT	GTGYCAGCMGCCGCGGTAA	AATGATACGGCGACCACCGAGATCTACACGCTGTTGGTTGGCATTATGGTAATTGTGTGYCAGCMGCCGCGGTAA
5	E5	515rcbc436	AATGATACGGCGACCACCGAGATCTACACGCT	GAACGATCATGT	TATGGTAATT	GT	GTGYCAGCMGCCGCGGTAA	AATGATACGGCGACCACCGAGATCTACACGCTGAACGATCATGTTATGGTAATTGTGTGYCAGCMGCCGCGGTAA
5	E6	515rcbc437	AATGATACGGCGACCACCGAGATCTACACGCT	TCAGTCAGATGA	TATGGTAATT	GT	GTGYCAGCMGCCGCGGTAA	AATGATACGGCGACCACCGAGATCTACACGCTTCAGTCAGATGATATGGTAATTGTGTGYCAGCMGCCGCGGTAA
5	E7	515rcbc438	AATGATACGGCGACCACCGAGATCTACACGCT	CTGGTCTTACGG	TATGGTAATT	GT	GTGYCAGCMGCCGCGGTAA	AATGATACGGCGACCACCGAGATCTACACGCTCTGGTCTTACGGTATGGTAATTGTGTGYCAGCMGCCGCGGTAA
5	E8	515rcbc439	AATGATACGGCGACCACCGAGATCTACACGCT	ACAAAGGTATCA	TATGGTAATT	GT	GTGYCAGCMGCCGCGGTAA	AATGATACGGCGACCACCGAGATCTACACGCTACAAAGGTATCATATGGTAATTGTGTGYCAGCMGCCGCGGTAA
5	E9	515rcbc440	AATGATACGGCGACCACCGAGATCTACACGCT	GTAAACGACTTG	TATGGTAATT	GT	GTGYCAGCMGCCGCGGTAA	AATGATACGGCGACCACCGAGATCTACACGCTGTAAACGACTTGTATGGTAATTGTGTGYCAGCMGCCGCGGTAA
5	E10	515rcbc441	AATGATACGGCGACCACCGAGATCTACACGCT	TAGCGCGAACTT	TATGGTAATT	GT	GTGYCAGCMGCCGCGGTAA	AATGATACGGCGACCACCGAGATCTACACGCTTAGCGCGAACTTTATGGTAATTGTGTGYCAGCMGCCGCGGTAA
5	E11	515rcbc442	AATGATACGGCGACCACCGAGATCTACACGCT	GCGCTTAGAATA	TATGGTAATT	GT	GTGYCAGCMGCCGCGGTAA	AATGATACGGCGACCACCGAGATCTACACGCTGCGCTTAGAATATATGGTAATTGTGTGYCAGCMGCCGCGGTAA
5	E12	515rcbc443	AATGATACGGCGACCACCGAGATCTACACGCT	GCAAAGGCCCGC	TATGGTAATT	GT	GTGYCAGCMGCCGCGGTAA	AATGATACGGCGACCACCGAGATCTACACGCTGCAAAGGCCCGCTATGGTAATTGTGTGYCAGCMGCCGCGGTAA
5	F1	515rcbc444	AATGATACGGCGACCACCGAGATCTACACGCT	GACATCTGACAC	TATGGTAATT	GT	GTGYCAGCMGCCGCGGTAA	AATGATACGGCGACCACCGAGATCTACACGCTGACATCTGACACTATGGTAATTGTGTGYCAGCMGCCGCGGTAA
5	F2	515rcbc445	AATGATACGGCGACCACCGAGATCTACACGCT	CTGCGGATATAC	TATGGTAATT	GT	GTGYCAGCMGCCGCGGTAA	AATGATACGGCGACCACCGAGATCTACACGCTCTGCGGATATACTATGGTAATTGTGTGYCAGCMGCCGCGGTAA
5	F3	515rcbc446	AATGATACGGCGACCACCGAGATCTACACGCT	GCGCACACCTTC	TATGGTAATT	GT	GTGYCAGCMGCCGCGGTAA	AATGATACGGCGACCACCGAGATCTACACGCTGCGCACACCTTCTATGGTAATTGTGTGYCAGCMGCCGCGGTAA
5	F4	515rcbc447	AATGATACGGCGACCACCGAGATCTACACGCT	AACGGGCGACGT	TATGGTAATT	GT	GTGYCAGCMGCCGCGGTAA	AATGATACGGCGACCACCGAGATCTACACGCTAACGGGCGACGTTATGGTAATTGTGTGYCAGCMGCCGCGGTAA
5	F5	515rcbc448	AATGATACGGCGACCACCGAGATCTACACGCT	CTCCACATTCCT	TATGGTAATT	GT	GTGYCAGCMGCCGCGGTAA	AATGATACGGCGACCACCGAGATCTACACGCTCTCCACATTCCTTATGGTAATTGTGTGYCAGCMGCCGCGGTAA
5	F6	515rcbc449	AATGATACGGCGACCACCGAGATCTACACGCT	CGAACGTCTATG	TATGGTAATT	GT	GTGYCAGCMGCCGCGGTAA	AATGATACGGCGACCACCGAGATCTACACGCTCGAACGTCTATGTATGGTAATTGTGTGYCAGCMGCCGCGGTAA
5	F7	515rcbc450	AATGATACGGCGACCACCGAGATCTACACGCT	ATGCCGGTAATA	TATGGTAATT	GT	GTGYCAGCMGCCGCGGTAA	AATGATACGGCGACCACCGAGATCTACACGCTATGCCGGTAATATATGGTAATTGTGTGYCAGCMGCCGCGGTAA
5	F8	515rcbc451	AATGATACGGCGACCACCGAGATCTACACGCT	TGAACCCTATGG	TATGGTAATT	GT	GTGYCAGCMGCCGCGGTAA	AATGATACGGCGACCACCGAGATCTACACGCTTGAACCCTATGGTATGGTAATTGTGTGYCAGCMGCCGCGGTAA
5	F9	515rcbc452	AATGATACGGCGACCACCGAGATCTACACGCT	TTGGACGTCCAC	TATGGTAATT	GT	GTGYCAGCMGCCGCGGTAA	AATGATACGGCGACCACCGAGATCTACACGCTTTGGACGTCCACTATGGTAATTGTGTGYCAGCMGCCGCGGTAA
5	F10	515rcbc453	AATGATACGGCGACCACCGAGATCTACACGCT	ATGTAGGCTTAG	TATGGTAATT	GT	GTGYCAGCMGCCGCGGTAA	AATGATACGGCGACCACCGAGATCTACACGCTATGTAGGCTTAGTATGGTAATTGTGTGYCAGCMGCCGCGGTAA
5	F11	515rcbc454	AATGATACGGCGACCACCGAGATCTACACGCT	AGAGGAGTCGAC	TATGGTAATT	GT	GTGYCAGCMGCCGCGGTAA	AATGATACGGCGACCACCGAGATCTACACGCTAGAGGAGTCGACTATGGTAATTGTGTGYCAGCMGCCGCGGTAA
5	F12	515rcbc455	AATGATACGGCGACCACCGAGATCTACACGCT	CTCCCACTAGAG	TATGGTAATT	GT	GTGYCAGCMGCCGCGGTAA	AATGATACGGCGACCACCGAGATCTACACGCTCTCCCACTAGAGTATGGTAATTGTGTGYCAGCMGCCGCGGTAA
5	G1	515rcbc456	AATGATACGGCGACCACCGAGATCTACACGCT	AATTTCCTAACA	TATGGTAATT	GT	GTGYCAGCMGCCGCGGTAA	AATGATACGGCGACCACCGAGATCTACACGCTAATTTCCTAACATATGGTAATTGTGTGYCAGCMGCCGCGGTAA
5	G2	515rcbc457	AATGATACGGCGACCACCGAGATCTACACGCT	GTGAGGGCAAGT	TATGGTAATT	GT	GTGYCAGCMGCCGCGGTAA	AATGATACGGCGACCACCGAGATCTACACGCTGTGAGGGCAAGTTATGGTAATTGTGTGYCAGCMGCCGCGGTAA
5	G3	515rcbc458	AATGATACGGCGACCACCGAGATCTACACGCT	CACGAAAGCAGG	TATGGTAATT	GT	GTGYCAGCMGCCGCGGTAA	AATGATACGGCGACCACCGAGATCTACACGCTCACGAAAGCAGGTATGGTAATTGTGTGYCAGCMGCCGCGGTAA
5	G4	515rcbc459	AATGATACGGCGACCACCGAGATCTACACGCT	TACTGAGCCTCG	TATGGTAATT	GT	GTGYCAGCMGCCGCGGTAA	AATGATACGGCGACCACCGAGATCTACACGCTTACTGAGCCTCGTATGGTAATTGTGTGYCAGCMGCCGCGGTAA
5	G5	515rcbc460	AATGATACGGCGACCACCGAGATCTACACGCT	TCTTCGCAGCAG	TATGGTAATT	GT	GTGYCAGCMGCCGCGGTAA	AATGATACGGCGACCACCGAGATCTACACGCTTCTTCGCAGCAGTATGGTAATTGTGTGYCAGCMGCCGCGGTAA
5	G6	515rcbc461	AATGATACGGCGACCACCGAGATCTACACGCT	CAGTCCCTGCAC	TATGGTAATT	GT	GTGYCAGCMGCCGCGGTAA	AATGATACGGCGACCACCGAGATCTACACGCTCAGTCCCTGCACTATGGTAATTGTGTGYCAGCMGCCGCGGTAA
5	G7	515rcbc462	AATGATACGGCGACCACCGAGATCTACACGCT	ATCAAGATACGC	TATGGTAATT	GT	GTGYCAGCMGCCGCGGTAA	AATGATACGGCGACCACCGAGATCTACACGCTATCAAGATACGCTATGGTAATTGTGTGYCAGCMGCCGCGGTAA
5	G8	515rcbc463	AATGATACGGCGACCACCGAGATCTACACGCT	AATAAGCAATAG	TATGGTAATT	GT	GTGYCAGCMGCCGCGGTAA	AATGATACGGCGACCACCGAGATCTACACGCTAATAAGCAATAGTATGGTAATTGTGTGYCAGCMGCCGCGGTAA
5	G9	515rcbc464	AATGATACGGCGACCACCGAGATCTACACGCT	GCACGCGAGCAC	TATGGTAATT	GT	GTGYCAGCMGCCGCGGTAA	AATGATACGGCGACCACCGAGATCTACACGCTGCACGCGAGCACTATGGTAATTGTGTGYCAGCMGCCGCGGTAA
5	G10	515rcbc465	AATGATACGGCGACCACCGAGATCTACACGCT	GCATTACTGGAC	TATGGTAATT	GT	GTGYCAGCMGCCGCGGTAA	AATGATACGGCGACCACCGAGATCTACACGCTGCATTACTGGACTATGGTAATTGTGTGYCAGCMGCCGCGGTAA
5	G11	515rcbc466	AATGATACGGCGACCACCGAGATCTACACGCT	GTCTCCTCCCTT	TATGGTAATT	GT	GTGYCAGCMGCCGCGGTAA	AATGATACGGCGACCACCGAGATCTACACGCTGTCTCCTCCCTTTATGGTAATTGTGTGYCAGCMGCCGCGGTAA
5	G12	515rcbc467	AATGATACGGCGACCACCGAGATCTACACGCT	AATAGATGCTGA	TATGGTAATT	GT	GTGYCAGCMGCCGCGGTAA	AATGATACGGCGACCACCGAGATCTACACGCTAATAGATGCTGATATGGTAATTGTGTGYCAGCMGCCGCGGTAA
5	H1	515rcbc468	AATGATACGGCGACCACCGAGATCTACACGCT	ATAAACGGACAT	TATGGTAATT	GT	GTGYCAGCMGCCGCGGTAA	AATGATACGGCGACCACCGAGATCTACACGCTATAAACGGACATTATGGTAATTGTGTGYCAGCMGCCGCGGTAA
5	H2	515rcbc469	AATGATACGGCGACCACCGAGATCTACACGCT	ATATTGGCAGCC	TATGGTAATT	GT	GTGYCAGCMGCCGCGGTAA	AATGATACGGCGACCACCGAGATCTACACGCTATATTGGCAGCCTATGGTAATTGTGTGYCAGCMGCCGCGGTAA
5	H3	515rcbc470	AATGATACGGCGACCACCGAGATCTACACGCT	CGTGGCTTTCCG	TATGGTAATT	GT	GTGYCAGCMGCCGCGGTAA	AATGATACGGCGACCACCGAGATCTACACGCTCGTGGCTTTCCGTATGGTAATTGTGTGYCAGCMGCCGCGGTAA
5	H4	515rcbc471	AATGATACGGCGACCACCGAGATCTACACGCT	GGTGCAGACAGA	TATGGTAATT	GT	GTGYCAGCMGCCGCGGTAA	AATGATACGGCGACCACCGAGATCTACACGCTGGTGCAGACAGATATGGTAATTGTGTGYCAGCMGCCGCGGTAA
5	H5	515rcbc472	AATGATACGGCGACCACCGAGATCTACACGCT	CACGCTATTGGA	TATGGTAATT	GT	GTGYCAGCMGCCGCGGTAA	AATGATACGGCGACCACCGAGATCTACACGCTCACGCTATTGGATATGGTAATTGTGTGYCAGCMGCCGCGGTAA
5	H6	515rcbc473	AATGATACGGCGACCACCGAGATCTACACGCT	TGATTTAATTGC	TATGGTAATT	GT	GTGYCAGCMGCCGCGGTAA	AATGATACGGCGACCACCGAGATCTACACGCTTGATTTAATTGCTATGGTAATTGTGTGYCAGCMGCCGCGGTAA
5	H7	515rcbc474	AATGATACGGCGACCACCGAGATCTACACGCT	CTGAGGCCCTTC	TATGGTAATT	GT	GTGYCAGCMGCCGCGGTAA	AATGATACGGCGACCACCGAGATCTACACGCTCTGAGGCCCTTCTATGGTAATTGTGTGYCAGCMGCCGCGGTAA
5	H8	515rcbc475	AATGATACGGCGACCACCGAGATCTACACGCT	TATGGGTAGCTA	TATGGTAATT	GT	GTGYCAGCMGCCGCGGTAA	AATGATACGGCGACCACCGAGATCTACACGCTTATGGGTAGCTATATGGTAATTGTGTGYCAGCMGCCGCGGTAA
5	H9	515rcbc476	AATGATACGGCGACCACCGAGATCTACACGCT	CTTAGGCATGTG	TATGGTAATT	GT	GTGYCAGCMGCCGCGGTAA	AATGATACGGCGACCACCGAGATCTACACGCTCTTAGGCATGTGTATGGTAATTGTGTGYCAGCMGCCGCGGTAA
5	H10	515rcbc477	AATGATACGGCGACCACCGAGATCTACACGCT	TCCGGACTCCTG	TATGGTAATT	GT	GTGYCAGCMGCCGCGGTAA	AATGATACGGCGACCACCGAGATCTACACGCTTCCGGACTCCTGTATGGTAATTGTGTGYCAGCMGCCGCGGTAA
5	H11	515rcbc478	AATGATACGGCGACCACCGAGATCTACACGCT	AGTATCATATAT	TATGGTAATT	GT	GTGYCAGCMGCCGCGGTAA	AATGATACGGCGACCACCGAGATCTACACGCTAGTATCATATATTATGGTAATTGTGTGYCAGCMGCCGCGGTAA
5	H12	515rcbc479	AATGATACGGCGACCACCGAGATCTACACGCT	AACGCTTCTTAT	TATGGTAATT	GT	GTGYCAGCMGCCGCGGTAA	AATGATACGGCGACCACCGAGATCTACACGCTAACGCTTCTTATTATGGTAATTGTGTGYCAGCMGCCGCGGTAA
6	A1	515rcbc480	AATGATACGGCGACCACCGAGATCTACACGCT	GTTCGGTGTCCA	TATGGTAATT	GT	GTGYCAGCMGCCGCGGTAA	AATGATACGGCGACCACCGAGATCTACACGCTGTTCGGTGTCCATATGGTAATTGTGTGYCAGCMGCCGCGGTAA
6	A2	515rcbc481	AATGATACGGCGACCACCGAGATCTACACGCT	CTACCGATTGCG	TATGGTAATT	GT	GTGYCAGCMGCCGCGGTAA	AATGATACGGCGACCACCGAGATCTACACGCTCTACCGATTGCGTATGGTAATTGTGTGYCAGCMGCCGCGGTAA
6	A3	515rcbc482	AATGATACGGCGACCACCGAGATCTACACGCT	GAGAGTCCACTT	TATGGTAATT	GT	GTGYCAGCMGCCGCGGTAA	AATGATACGGCGACCACCGAGATCTACACGCTGAGAGTCCACTTTATGGTAATTGTGTGYCAGCMGCCGCGGTAA
6	A4	515rcbc483	AATGATACGGCGACCACCGAGATCTACACGCT	CTAACCTCATAT	TATGGTAATT	GT	GTGYCAGCMGCCGCGGTAA	AATGATACGGCGACCACCGAGATCTACACGCTCTAACCTCATATTATGGTAATTGTGTGYCAGCMGCCGCGGTAA
6	A5	515rcbc484	AATGATACGGCGACCACCGAGATCTACACGCT	AGCTTCGACAGT	TATGGTAATT	GT	GTGYCAGCMGCCGCGGTAA	AATGATACGGCGACCACCGAGATCTACACGCTAGCTTCGACAGTTATGGTAATTGTGTGYCAGCMGCCGCGGTAA
6	A6	515rcbc485	AATGATACGGCGACCACCGAGATCTACACGCT	GAGAGGGATCAC	TATGGTAATT	GT	GTGYCAGCMGCCGCGGTAA	AATGATACGGCGACCACCGAGATCTACACGCTGAGAGGGATCACTATGGTAATTGTGTGYCAGCMGCCGCGGTAA
6	A7	515rcbc486	AATGATACGGCGACCACCGAGATCTACACGCT	TGGCCGTTACTG	TATGGTAATT	GT	GTGYCAGCMGCCGCGGTAA	AATGATACGGCGACCACCGAGATCTACACGCTTGGCCGTTACTGTATGGTAATTGTGTGYCAGCMGCCGCGGTAA
6	A8	515rcbc487	AATGATACGGCGACCACCGAGATCTACACGCT	TTCAGCGATGGT	TATGGTAATT	GT	GTGYCAGCMGCCGCGGTAA	AATGATACGGCGACCACCGAGATCTACACGCTTTCAGCGATGGTTATGGTAATTGTGTGYCAGCMGCCGCGGTAA
6	A9	515rcbc488	AATGATACGGCGACCACCGAGATCTACACGCT	AAGATCGTACTG	TATGGTAATT	GT	GTGYCAGCMGCCGCGGTAA	AATGATACGGCGACCACCGAGATCTACACGCTAAGATCGTACTGTATGGTAATTGTGTGYCAGCMGCCGCGGTAA
6	A10	515rcbc489	AATGATACGGCGACCACCGAGATCTACACGCT	ATTTGAAGAGGT	TATGGTAATT	GT	GTGYCAGCMGCCGCGGTAA	AATGATACGGCGACCACCGAGATCTACACGCTATTTGAAGAGGTTATGGTAATTGTGTGYCAGCMGCCGCGGTAA
6	A11	515rcbc490	AATGATACGGCGACCACCGAGATCTACACGCT	GTCAATTAGTGG	TATGGTAATT	GT	GTGYCAGCMGCCGCGGTAA	AATGATACGGCGACCACCGAGATCTACACGCTGTCAATTAGTGGTATGGTAATTGTGTGYCAGCMGCCGCGGTAA
6	A12	515rcbc491	AATGATACGGCGACCACCGAGATCTACACGCT	CCTAAGAGCATC	TATGGTAATT	GT	GTGYCAGCMGCCGCGGTAA	AATGATACGGCGACCACCGAGATCTACACGCTCCTAAGAGCATCTATGGTAATTGTGTGYCAGCMGCCGCGGTAA
6	B1	515rcbc492	AATGATACGGCGACCACCGAGATCTACACGCT	GCAAGAATACAT	TATGGTAATT	GT	GTGYCAGCMGCCGCGGTAA	AATGATACGGCGACCACCGAGATCTACACGCTGCAAGAATACATTATGGTAATTGTGTGYCAGCMGCCGCGGTAA
6	B2	515rcbc493	AATGATACGGCGACCACCGAGATCTACACGCT	GGTAATAGAGTT	TATGGTAATT	GT	GTGYCAGCMGCCGCGGTAA	AATGATACGGCGACCACCGAGATCTACACGCTGGTAATAGAGTTTATGGTAATTGTGTGYCAGCMGCCGCGGTAA
6	B3	515rcbc494	AATGATACGGCGACCACCGAGATCTACACGCT	ATTTGCTTTGCC	TATGGTAATT	GT	GTGYCAGCMGCCGCGGTAA	AATGATACGGCGACCACCGAGATCTACACGCTATTTGCTTTGCCTATGGTAATTGTGTGYCAGCMGCCGCGGTAA
6	B4	515rcbc495	AATGATACGGCGACCACCGAGATCTACACGCT	CTTCGGAGGGAG	TATGGTAATT	GT	GTGYCAGCMGCCGCGGTAA	AATGATACGGCGACCACCGAGATCTACACGCTCTTCGGAGGGAGTATGGTAATTGTGTGYCAGCMGCCGCGGTAA
6	B5	515rcbc496	AATGATACGGCGACCACCGAGATCTACACGCT	TAAGAAACGTCA	TATGGTAATT	GT	GTGYCAGCMGCCGCGGTAA	AATGATACGGCGACCACCGAGATCTACACGCTTAAGAAACGTCATATGGTAATTGTGTGYCAGCMGCCGCGGTAA
6	B6	515rcbc497	AATGATACGGCGACCACCGAGATCTACACGCT	TTGCGACAAAGT	TATGGTAATT	GT	GTGYCAGCMGCCGCGGTAA	AATGATACGGCGACCACCGAGATCTACACGCTTTGCGACAAAGTTATGGTAATTGTGTGYCAGCMGCCGCGGTAA
6	B7	515rcbc498	AATGATACGGCGACCACCGAGATCTACACGCT	AGGAACCAGACG	TATGGTAATT	GT	GTGYCAGCMGCCGCGGTAA	AATGATACGGCGACCACCGAGATCTACACGCTAGGAACCAGACGTATGGTAATTGTGTGYCAGCMGCCGCGGTAA
6	B8	515rcbc499	AATGATACGGCGACCACCGAGATCTACACGCT	CGTGGTGGGAAC	TATGGTAATT	GT	GTGYCAGCMGCCGCGGTAA	AATGATACGGCGACCACCGAGATCTACACGCTCGTGGTGGGAACTATGGTAATTGTGTGYCAGCMGCCGCGGTAA
6	B9	515rcbc500	AATGATACGGCGACCACCGAGATCTACACGCT	GTCATTGGGCTA	TATGGTAATT	GT	GTGYCAGCMGCCGCGGTAA	AATGATACGGCGACCACCGAGATCTACACGCTGTCATTGGGCTATATGGTAATTGTGTGYCAGCMGCCGCGGTAA
6	B10	515rcbc501	AATGATACGGCGACCACCGAGATCTACACGCT	TCTACGGCACGT	TATGGTAATT	GT	GTGYCAGCMGCCGCGGTAA	AATGATACGGCGACCACCGAGATCTACACGCTTCTACGGCACGTTATGGTAATTGTGTGYCAGCMGCCGCGGTAA
6	B11	515rcbc502	AATGATACGGCGACCACCGAGATCTACACGCT	AGCCCGCAAAGG	TATGGTAATT	GT	GTGYCAGCMGCCGCGGTAA	AATGATACGGCGACCACCGAGATCTACACGCTAGCCCGCAAAGGTATGGTAATTGTGTGYCAGCMGCCGCGGTAA
6	B12	515rcbc503	AATGATACGGCGACCACCGAGATCTACACGCT	GAGCGCCGAACA	TATGGTAATT	GT	GTGYCAGCMGCCGCGGTAA	AATGATACGGCGACCACCGAGATCTACACGCTGAGCGCCGAACATATGGTAATTGTGTGYCAGCMGCCGCGGTAA
6	C1	515rcbc504	AATGATACGGCGACCACCGAGATCTACACGCT	CAGGGTAGGGTA	TATGGTAATT	GT	GTGYCAGCMGCCGCGGTAA	AATGATACGGCGACCACCGAGATCTACACGCTCAGGGTAGGGTATATGGTAATTGTGTGYCAGCMGCCGCGGTAA
6	C2	515rcbc505	AATGATACGGCGACCACCGAGATCTACACGCT	GTAAATTCAGGC	TATGGTAATT	GT	GTGYCAGCMGCCGCGGTAA	AATGATACGGCGACCACCGAGATCTACACGCTGTAAATTCAGGCTATGGTAATTGTGTGYCAGCMGCCGCGGTAA
6	C3	515rcbc506	AATGATACGGCGACCACCGAGATCTACACGCT	ACCCGGATTTCG	TATGGTAATT	GT	GTGYCAGCMGCCGCGGTAA	AATGATACGGCGACCACCGAGATCTACACGCTACCCGGATTTCGTATGGTAATTGTGTGYCAGCMGCCGCGGTAA
6	C4	515rcbc507	AATGATACGGCGACCACCGAGATCTACACGCT	GTGACCCTGTCA	TATGGTAATT	GT	GTGYCAGCMGCCGCGGTAA	AATGATACGGCGACCACCGAGATCTACACGCTGTGACCCTGTCATATGGTAATTGTGTGYCAGCMGCCGCGGTAA
6	C5	515rcbc508	AATGATACGGCGACCACCGAGATCTACACGCT	AGCAACATTGCA	TATGGTAATT	GT	GTGYCAGCMGCCGCGGTAA	AATGATACGGCGACCACCGAGATCTACACGCTAGCAACATTGCATATGGTAATTGTGTGYCAGCMGCCGCGGTAA
6	C6	515rcbc509	AATGATACGGCGACCACCGAGATCTACACGCT	CAGTGTCATGAA	TATGGTAATT	GT	GTGYCAGCMGCCGCGGTAA	AATGATACGGCGACCACCGAGATCTACACGCTCAGTGTCATGAATATGGTAATTGTGTGYCAGCMGCCGCGGTAA
6	C7	515rcbc510	AATGATACGGCGACCACCGAGATCTACACGCT	GTTGACCATCGC	TATGGTAATT	GT	GTGYCAGCMGCCGCGGTAA	AATGATACGGCGACCACCGAGATCTACACGCTGTTGACCATCGCTATGGTAATTGTGTGYCAGCMGCCGCGGTAA
6	C8	515rcbc511	AATGATACGGCGACCACCGAGATCTACACGCT	AGACACCAATGT	TATGGTAATT	GT	GTGYCAGCMGCCGCGGTAA	AATGATACGGCGACCACCGAGATCTACACGCTAGACACCAATGTTATGGTAATTGTGTGYCAGCMGCCGCGGTAA
6	C9	515rcbc512	AATGATACGGCGACCACCGAGATCTACACGCT	CGCAGATTAGTA	TATGGTAATT	GT	GTGYCAGCMGCCGCGGTAA	AATGATACGGCGACCACCGAGATCTACACGCTCGCAGATTAGTATATGGTAATTGTGTGYCAGCMGCCGCGGTAA
6	C10	515rcbc513	AATGATACGGCGACCACCGAGATCTACACGCT	TCCTAGGTCCGA	TATGGTAATT	GT	GTGYCAGCMGCCGCGGTAA	AATGATACGGCGACCACCGAGATCTACACGCTTCCTAGGTCCGATATGGTAATTGTGTGYCAGCMGCCGCGGTAA
6	C11	515rcbc514	AATGATACGGCGACCACCGAGATCTACACGCT	GGCCTATAAGTC	TATGGTAATT	GT	GTGYCAGCMGCCGCGGTAA	AATGATACGGCGACCACCGAGATCTACACGCTGGCCTATAAGTCTATGGTAATTGTGTGYCAGCMGCCGCGGTAA
6	C12	515rcbc515	AATGATACGGCGACCACCGAGATCTACACGCT	CTCTATTCCACC	TATGGTAATT	GT	GTGYCAGCMGCCGCGGTAA	AATGATACGGCGACCACCGAGATCTACACGCTCTCTATTCCACCTATGGTAATTGTGTGYCAGCMGCCGCGGTAA
6	D1	515rcbc516	AATGATACGGCGACCACCGAGATCTACACGCT	CTAGTCGCTGGT	TATGGTAATT	GT	GTGYCAGCMGCCGCGGTAA	AATGATACGGCGACCACCGAGATCTACACGCTCTAGTCGCTGGTTATGGTAATTGTGTGYCAGCMGCCGCGGTAA
6	D2	515rcbc517	AATGATACGGCGACCACCGAGATCTACACGCT	AATATCGGGATC	TATGGTAATT	GT	GTGYCAGCMGCCGCGGTAA	AATGATACGGCGACCACCGAGATCTACACGCTAATATCGGGATCTATGGTAATTGTGTGYCAGCMGCCGCGGTAA
6	D3	515rcbc518	AATGATACGGCGACCACCGAGATCTACACGCT	AAGCCTCTACGA	TATGGTAATT	GT	GTGYCAGCMGCCGCGGTAA	AATGATACGGCGACCACCGAGATCTACACGCTAAGCCTCTACGATATGGTAATTGTGTGYCAGCMGCCGCGGTAA
6	D4	515rcbc519	AATGATACGGCGACCACCGAGATCTACACGCT	GAGAATGGAAAG	TATGGTAATT	GT	GTGYCAGCMGCCGCGGTAA	AATGATACGGCGACCACCGAGATCTACACGCTGAGAATGGAAAGTATGGTAATTGTGTGYCAGCMGCCGCGGTAA
6	D5	515rcbc520	AATGATACGGCGACCACCGAGATCTACACGCT	GCTTCATTTCTG	TATGGTAATT	GT	GTGYCAGCMGCCGCGGTAA	AATGATACGGCGACCACCGAGATCTACACGCTGCTTCATTTCTGTATGGTAATTGTGTGYCAGCMGCCGCGGTAA
6	D6	515rcbc521	AATGATACGGCGACCACCGAGATCTACACGCT	CATTCAGTTATA	TATGGTAATT	GT	GTGYCAGCMGCCGCGGTAA	AATGATACGGCGACCACCGAGATCTACACGCTCATTCAGTTATATATGGTAATTGTGTGYCAGCMGCCGCGGTAA
6	D7	515rcbc522	AATGATACGGCGACCACCGAGATCTACACGCT	CCAGATATAGCA	TATGGTAATT	GT	GTGYCAGCMGCCGCGGTAA	AATGATACGGCGACCACCGAGATCTACACGCTCCAGATATAGCATATGGTAATTGTGTGYCAGCMGCCGCGGTAA
6	D8	515rcbc523	AATGATACGGCGACCACCGAGATCTACACGCT	TCATACAGCCAG	TATGGTAATT	GT	GTGYCAGCMGCCGCGGTAA	AATGATACGGCGACCACCGAGATCTACACGCTTCATACAGCCAGTATGGTAATTGTGTGYCAGCMGCCGCGGTAA
6	D9	515rcbc524	AATGATACGGCGACCACCGAGATCTACACGCT	CTCATATGCTAT	TATGGTAATT	GT	GTGYCAGCMGCCGCGGTAA	AATGATACGGCGACCACCGAGATCTACACGCTCTCATATGCTATTATGGTAATTGTGTGYCAGCMGCCGCGGTAA
6	D10	515rcbc525	AATGATACGGCGACCACCGAGATCTACACGCT	CTCTTCTGATCA	TATGGTAATT	GT	GTGYCAGCMGCCGCGGTAA	AATGATACGGCGACCACCGAGATCTACACGCTCTCTTCTGATCATATGGTAATTGTGTGYCAGCMGCCGCGGTAA
6	D11	515rcbc526	AATGATACGGCGACCACCGAGATCTACACGCT	CGCGGCGCAGCT	TATGGTAATT	GT	GTGYCAGCMGCCGCGGTAA	AATGATACGGCGACCACCGAGATCTACACGCTCGCGGCGCAGCTTATGGTAATTGTGTGYCAGCMGCCGCGGTAA
6	D12	515rcbc527	AATGATACGGCGACCACCGAGATCTACACGCT	ATGGATAGCTAA	TATGGTAATT	GT	GTGYCAGCMGCCGCGGTAA	AATGATACGGCGACCACCGAGATCTACACGCTATGGATAGCTAATATGGTAATTGTGTGYCAGCMGCCGCGGTAA
6	E1	515rcbc528	AATGATACGGCGACCACCGAGATCTACACGCT	AGAAGGCCTTAT	TATGGTAATT	GT	GTGYCAGCMGCCGCGGTAA	AATGATACGGCGACCACCGAGATCTACACGCTAGAAGGCCTTATTATGGTAATTGTGTGYCAGCMGCCGCGGTAA
6	E2	515rcbc529	AATGATACGGCGACCACCGAGATCTACACGCT	TGGACTCAGCTA	TATGGTAATT	GT	GTGYCAGCMGCCGCGGTAA	AATGATACGGCGACCACCGAGATCTACACGCTTGGACTCAGCTATATGGTAATTGTGTGYCAGCMGCCGCGGTAA
6	E3	515rcbc530	AATGATACGGCGACCACCGAGATCTACACGCT	GCGATGGCGATG	TATGGTAATT	GT	GTGYCAGCMGCCGCGGTAA	AATGATACGGCGACCACCGAGATCTACACGCTGCGATGGCGATGTATGGTAATTGTGTGYCAGCMGCCGCGGTAA
6	E4	515rcbc531	AATGATACGGCGACCACCGAGATCTACACGCT	TAGGAGAGACAG	TATGGTAATT	GT	GTGYCAGCMGCCGCGGTAA	AATGATACGGCGACCACCGAGATCTACACGCTTAGGAGAGACAGTATGGTAATTGTGTGYCAGCMGCCGCGGTAA
6	E5	515rcbc532	AATGATACGGCGACCACCGAGATCTACACGCT	CAGTAGCGATAT	TATGGTAATT	GT	GTGYCAGCMGCCGCGGTAA	AATGATACGGCGACCACCGAGATCTACACGCTCAGTAGCGATATTATGGTAATTGTGTGYCAGCMGCCGCGGTAA
6	E6	515rcbc533	AATGATACGGCGACCACCGAGATCTACACGCT	CCACTCTCTCTA	TATGGTAATT	GT	GTGYCAGCMGCCGCGGTAA	AATGATACGGCGACCACCGAGATCTACACGCTCCACTCTCTCTATATGGTAATTGTGTGYCAGCMGCCGCGGTAA
6	E7	515rcbc534	AATGATACGGCGACCACCGAGATCTACACGCT	TATCGTTATCGT	TATGGTAATT	GT	GTGYCAGCMGCCGCGGTAA	AATGATACGGCGACCACCGAGATCTACACGCTTATCGTTATCGTTATGGTAATTGTGTGYCAGCMGCCGCGGTAA
6	E8	515rcbc535	AATGATACGGCGACCACCGAGATCTACACGCT	ATGTATCAATTA	TATGGTAATT	GT	GTGYCAGCMGCCGCGGTAA	AATGATACGGCGACCACCGAGATCTACACGCTATGTATCAATTATATGGTAATTGTGTGYCAGCMGCCGCGGTAA
6	E9	515rcbc536	AATGATACGGCGACCACCGAGATCTACACGCT	CAAATGGTCGTC	TATGGTAATT	GT	GTGYCAGCMGCCGCGGTAA	AATGATACGGCGACCACCGAGATCTACACGCTCAAATGGTCGTCTATGGTAATTGTGTGYCAGCMGCCGCGGTAA
6	E10	515rcbc537	AATGATACGGCGACCACCGAGATCTACACGCT	ACACGCGGTTTA	TATGGTAATT	GT	GTGYCAGCMGCCGCGGTAA	AATGATACGGCGACCACCGAGATCTACACGCTACACGCGGTTTATATGGTAATTGTGTGYCAGCMGCCGCGGTAA
6	E11	515rcbc538	AATGATACGGCGACCACCGAGATCTACACGCT	AAGCCGGGTCCG	TATGGTAATT	GT	GTGYCAGCMGCCGCGGTAA	AATGATACGGCGACCACCGAGATCTACACGCTAAGCCGGGTCCGTATGGTAATTGTGTGYCAGCMGCCGCGGTAA
6	E12	515rcbc539	AATGATACGGCGACCACCGAGATCTACACGCT	AGGACGCCAGCA	TATGGTAATT	GT	GTGYCAGCMGCCGCGGTAA	AATGATACGGCGACCACCGAGATCTACACGCTAGGACGCCAGCATATGGTAATTGTGTGYCAGCMGCCGCGGTAA
6	F1	515rcbc540	AATGATACGGCGACCACCGAGATCTACACGCT	TTGGAACGGCTT	TATGGTAATT	GT	GTGYCAGCMGCCGCGGTAA	AATGATACGGCGACCACCGAGATCTACACGCTTTGGAACGGCTTTATGGTAATTGTGTGYCAGCMGCCGCGGTAA
6	F2	515rcbc541	AATGATACGGCGACCACCGAGATCTACACGCT	TGTTGCGTTTCT	TATGGTAATT	GT	GTGYCAGCMGCCGCGGTAA	AATGATACGGCGACCACCGAGATCTACACGCTTGTTGCGTTTCTTATGGTAATTGTGTGYCAGCMGCCGCGGTAA
6	F3	515rcbc542	AATGATACGGCGACCACCGAGATCTACACGCT	TTATACGTTGTA	TATGGTAATT	GT	GTGYCAGCMGCCGCGGTAA	AATGATACGGCGACCACCGAGATCTACACGCTTTATACGTTGTATATGGTAATTGTGTGYCAGCMGCCGCGGTAA
6	F4	515rcbc543	AATGATACGGCGACCACCGAGATCTACACGCT	GGTGTGAGAAAG	TATGGTAATT	GT	GTGYCAGCMGCCGCGGTAA	AATGATACGGCGACCACCGAGATCTACACGCTGGTGTGAGAAAGTATGGTAATTGTGTGYCAGCMGCCGCGGTAA
6	F5	515rcbc544	AATGATACGGCGACCACCGAGATCTACACGCT	GCCAAGGATAGG	TATGGTAATT	GT	GTGYCAGCMGCCGCGGTAA	AATGATACGGCGACCACCGAGATCTACACGCTGCCAAGGATAGGTATGGTAATTGTGTGYCAGCMGCCGCGGTAA
6	F6	515rcbc545	AATGATACGGCGACCACCGAGATCTACACGCT	GAACAAAGAGCG	TATGGTAATT	GT	GTGYCAGCMGCCGCGGTAA	AATGATACGGCGACCACCGAGATCTACACGCTGAACAAAGAGCGTATGGTAATTGTGTGYCAGCMGCCGCGGTAA
6	F7	515rcbc546	AATGATACGGCGACCACCGAGATCTACACGCT	ATTCGGTAGTGC	TATGGTAATT	GT	GTGYCAGCMGCCGCGGTAA	AATGATACGGCGACCACCGAGATCTACACGCTATTCGGTAGTGCTATGGTAATTGTGTGYCAGCMGCCGCGGTAA
6	F8	515rcbc547	AATGATACGGCGACCACCGAGATCTACACGCT	CGCTGGCTTTAG	TATGGTAATT	GT	GTGYCAGCMGCCGCGGTAA	AATGATACGGCGACCACCGAGATCTACACGCTCGCTGGCTTTAGTATGGTAATTGTGTGYCAGCMGCCGCGGTAA
6	F9	515rcbc548	AATGATACGGCGACCACCGAGATCTACACGCT	CAGCTGGTTCAA	TATGGTAATT	GT	GTGYCAGCMGCCGCGGTAA	AATGATACGGCGACCACCGAGATCTACACGCTCAGCTGGTTCAATATGGTAATTGTGTGYCAGCMGCCGCGGTAA
6	F10	515rcbc549	AATGATACGGCGACCACCGAGATCTACACGCT	CTTGAGAAATCG	TATGGTAATT	GT	GTGYCAGCMGCCGCGGTAA	AATGATACGGCGACCACCGAGATCTACACGCTCTTGAGAAATCGTATGGTAATTGTGTGYCAGCMGCCGCGGTAA
6	F11	515rcbc550	AATGATACGGCGACCACCGAGATCTACACGCT	CGAGGGAAAGTC	TATGGTAATT	GT	GTGYCAGCMGCCGCGGTAA	AATGATACGGCGACCACCGAGATCTACACGCTCGAGGGAAAGTCTATGGTAATTGTGTGYCAGCMGCCGCGGTAA
6	F12	515rcbc551	AATGATACGGCGACCACCGAGATCTACACGCT	GAATGCGTATAA	TATGGTAATT	GT	GTGYCAGCMGCCGCGGTAA	AATGATACGGCGACCACCGAGATCTACACGCTGAATGCGTATAATATGGTAATTGTGTGYCAGCMGCCGCGGTAA
6	G1	515rcbc552	AATGATACGGCGACCACCGAGATCTACACGCT	TACCTGTGTCTT	TATGGTAATT	GT	GTGYCAGCMGCCGCGGTAA	AATGATACGGCGACCACCGAGATCTACACGCTTACCTGTGTCTTTATGGTAATTGTGTGYCAGCMGCCGCGGTAA
6	G2	515rcbc553	AATGATACGGCGACCACCGAGATCTACACGCT	GCTATATCCAGG	TATGGTAATT	GT	GTGYCAGCMGCCGCGGTAA	AATGATACGGCGACCACCGAGATCTACACGCTGCTATATCCAGGTATGGTAATTGTGTGYCAGCMGCCGCGGTAA
6	G3	515rcbc554	AATGATACGGCGACCACCGAGATCTACACGCT	CATGATTAAGAG	TATGGTAATT	GT	GTGYCAGCMGCCGCGGTAA	AATGATACGGCGACCACCGAGATCTACACGCTCATGATTAAGAGTATGGTAATTGTGTGYCAGCMGCCGCGGTAA
6	G4	515rcbc555	AATGATACGGCGACCACCGAGATCTACACGCT	ACCTATGGTGAA	TATGGTAATT	GT	GTGYCAGCMGCCGCGGTAA	AATGATACGGCGACCACCGAGATCTACACGCTACCTATGGTGAATATGGTAATTGTGTGYCAGCMGCCGCGGTAA
6	G5	515rcbc556	AATGATACGGCGACCACCGAGATCTACACGCT	AATCTAACAATT	TATGGTAATT	GT	GTGYCAGCMGCCGCGGTAA	AATGATACGGCGACCACCGAGATCTACACGCTAATCTAACAATTTATGGTAATTGTGTGYCAGCMGCCGCGGTAA
6	G6	515rcbc557	AATGATACGGCGACCACCGAGATCTACACGCT	GTTCCATCGGCC	TATGGTAATT	GT	GTGYCAGCMGCCGCGGTAA	AATGATACGGCGACCACCGAGATCTACACGCTGTTCCATCGGCCTATGGTAATTGTGTGYCAGCMGCCGCGGTAA
6	G7	515rcbc558	AATGATACGGCGACCACCGAGATCTACACGCT	TGACGAGGGCTG	TATGGTAATT	GT	GTGYCAGCMGCCGCGGTAA	AATGATACGGCGACCACCGAGATCTACACGCTTGACGAGGGCTGTATGGTAATTGTGTGYCAGCMGCCGCGGTAA
6	G8	515rcbc559	AATGATACGGCGACCACCGAGATCTACACGCT	AGACAGTAGGAG	TATGGTAATT	GT	GTGYCAGCMGCCGCGGTAA	AATGATACGGCGACCACCGAGATCTACACGCTAGACAGTAGGAGTATGGTAATTGTGTGYCAGCMGCCGCGGTAA
6	G9	515rcbc560	AATGATACGGCGACCACCGAGATCTACACGCT	ATAGACACTCCG	TATGGTAATT	GT	GTGYCAGCMGCCGCGGTAA	AATGATACGGCGACCACCGAGATCTACACGCTATAGACACTCCGTATGGTAATTGTGTGYCAGCMGCCGCGGTAA
6	G10	515rcbc561	AATGATACGGCGACCACCGAGATCTACACGCT	ACGGCCCTGGAG	TATGGTAATT	GT	GTGYCAGCMGCCGCGGTAA	AATGATACGGCGACCACCGAGATCTACACGCTACGGCCCTGGAGTATGGTAATTGTGTGYCAGCMGCCGCGGTAA
6	G11	515rcbc562	AATGATACGGCGACCACCGAGATCTACACGCT	CTTCAAGATGGA	TATGGTAATT	GT	GTGYCAGCMGCCGCGGTAA	AATGATACGGCGACCACCGAGATCTACACGCTCTTCAAGATGGATATGGTAATTGTGTGYCAGCMGCCGCGGTAA
6	G12	515rcbc563	AATGATACGGCGACCACCGAGATCTACACGCT	CACAATACACCG	TATGGTAATT	GT	GTGYCAGCMGCCGCGGTAA	AATGATACGGCGACCACCGAGATCTACACGCTCACAATACACCGTATGGTAATTGTGTGYCAGCMGCCGCGGTAA
6	H1	515rcbc564	AATGATACGGCGACCACCGAGATCTACACGCT	GATGCGCAGGAC	TATGGTAATT	GT	GTGYCAGCMGCCGCGGTAA	AATGATACGGCGACCACCGAGATCTACACGCTGATGCGCAGGACTATGGTAATTGTGTGYCAGCMGCCGCGGTAA
6	H2	515rcbc565	AATGATACGGCGACCACCGAGATCTACACGCT	TGAAAGCGGCGA	TATGGTAATT	GT	GTGYCAGCMGCCGCGGTAA	AATGATACGGCGACCACCGAGATCTACACGCTTGAAAGCGGCGATATGGTAATTGTGTGYCAGCMGCCGCGGTAA
6	H3	515rcbc566	AATGATACGGCGACCACCGAGATCTACACGCT	AGCACCGGTCTT	TATGGTAATT	GT	GTGYCAGCMGCCGCGGTAA	AATGATACGGCGACCACCGAGATCTACACGCTAGCACCGGTCTTTATGGTAATTGTGTGYCAGCMGCCGCGGTAA
6	H4	515rcbc567	AATGATACGGCGACCACCGAGATCTACACGCT	ACGCCGAGGTAG	TATGGTAATT	GT	GTGYCAGCMGCCGCGGTAA	AATGATACGGCGACCACCGAGATCTACACGCTACGCCGAGGTAGTATGGTAATTGTGTGYCAGCMGCCGCGGTAA
6	H5	515rcbc568	AATGATACGGCGACCACCGAGATCTACACGCT	CTCACGCAATGC	TATGGTAATT	GT	GTGYCAGCMGCCGCGGTAA	AATGATACGGCGACCACCGAGATCTACACGCTCTCACGCAATGCTATGGTAATTGTGTGYCAGCMGCCGCGGTAA
6	H6	515rcbc569	AATGATACGGCGACCACCGAGATCTACACGCT	ATCGTTATATCA	TATGGTAATT	GT	GTGYCAGCMGCCGCGGTAA	AATGATACGGCGACCACCGAGATCTACACGCTATCGTTATATCATATGGTAATTGTGTGYCAGCMGCCGCGGTAA
6	H7	515rcbc570	AATGATACGGCGACCACCGAGATCTACACGCT	TACTTAAACATC	TATGGTAATT	GT	GTGYCAGCMGCCGCGGTAA	AATGATACGGCGACCACCGAGATCTACACGCTTACTTAAACATCTATGGTAATTGTGTGYCAGCMGCCGCGGTAA
6	H8	515rcbc571	AATGATACGGCGACCACCGAGATCTACACGCT	GTGCGAGGACAA	TATGGTAATT	GT	GTGYCAGCMGCCGCGGTAA	AATGATACGGCGACCACCGAGATCTACACGCTGTGCGAGGACAATATGGTAATTGTGTGYCAGCMGCCGCGGTAA
6	H9	515rcbc572	AATGATACGGCGACCACCGAGATCTACACGCT	CTTTGATAATAA	TATGGTAATT	GT	GTGYCAGCMGCCGCGGTAA	AATGATACGGCGACCACCGAGATCTACACGCTCTTTGATAATAATATGGTAATTGTGTGYCAGCMGCCGCGGTAA
6	H10	515rcbc573	AATGATACGGCGACCACCGAGATCTACACGCT	CATAAATTCTTG	TATGGTAATT	GT	GTGYCAGCMGCCGCGGTAA	AATGATACGGCGACCACCGAGATCTACACGCTCATAAATTCTTGTATGGTAATTGTGTGYCAGCMGCCGCGGTAA
6	H11	515rcbc574	AATGATACGGCGACCACCGAGATCTACACGCT	CTGTAAAGGTTG	TATGGTAATT	GT	GTGYCAGCMGCCGCGGTAA	AATGATACGGCGACCACCGAGATCTACACGCTCTGTAAAGGTTGTATGGTAATTGTGTGYCAGCMGCCGCGGTAA
6	H12	515rcbc575	AATGATACGGCGACCACCGAGATCTACACGCT	GGCAGTGTTAAT	TATGGTAATT	GT	GTGYCAGCMGCCGCGGTAA	AATGATACGGCGACCACCGAGATCTACACGCTGGCAGTGTTAATTATGGTAATTGTGTGYCAGCMGCCGCGGTAA
7	A1	515rcbc576	AATGATACGGCGACCACCGAGATCTACACGCT	TAGACCGACTCC	TATGGTAATT	GT	GTGYCAGCMGCCGCGGTAA	AATGATACGGCGACCACCGAGATCTACACGCTTAGACCGACTCCTATGGTAATTGTGTGYCAGCMGCCGCGGTAA
7	A2	515rcbc577	AATGATACGGCGACCACCGAGATCTACACGCT	TGGAATTCGGCT	TATGGTAATT	GT	GTGYCAGCMGCCGCGGTAA	AATGATACGGCGACCACCGAGATCTACACGCTTGGAATTCGGCTTATGGTAATTGTGTGYCAGCMGCCGCGGTAA
7	A3	515rcbc578	AATGATACGGCGACCACCGAGATCTACACGCT	GAAGATCTATCG	TATGGTAATT	GT	GTGYCAGCMGCCGCGGTAA	AATGATACGGCGACCACCGAGATCTACACGCTGAAGATCTATCGTATGGTAATTGTGTGYCAGCMGCCGCGGTAA
7	A4	515rcbc579	AATGATACGGCGACCACCGAGATCTACACGCT	ATCGCCGCCTTG	TATGGTAATT	GT	GTGYCAGCMGCCGCGGTAA	AATGATACGGCGACCACCGAGATCTACACGCTATCGCCGCCTTGTATGGTAATTGTGTGYCAGCMGCCGCGGTAA
7	A5	515rcbc580	AATGATACGGCGACCACCGAGATCTACACGCT	TAGTGTCGGATC	TATGGTAATT	GT	GTGYCAGCMGCCGCGGTAA	AATGATACGGCGACCACCGAGATCTACACGCTTAGTGTCGGATCTATGGTAATTGTGTGYCAGCMGCCGCGGTAA
7	A6	515rcbc581	AATGATACGGCGACCACCGAGATCTACACGCT	TCAAGCAATACG	TATGGTAATT	GT	GTGYCAGCMGCCGCGGTAA	AATGATACGGCGACCACCGAGATCTACACGCTTCAAGCAATACGTATGGTAATTGTGTGYCAGCMGCCGCGGTAA
7	A7	515rcbc582	AATGATACGGCGACCACCGAGATCTACACGCT	AGGGAGCTTCGG	TATGGTAATT	GT	GTGYCAGCMGCCGCGGTAA	AATGATACGGCGACCACCGAGATCTACACGCTAGGGAGCTTCGGTATGGTAATTGTGTGYCAGCMGCCGCGGTAA
7	A8	515rcbc583	AATGATACGGCGACCACCGAGATCTACACGCT	CTGGTAAGTCCA	TATGGTAATT	GT	GTGYCAGCMGCCGCGGTAA	AATGATACGGCGACCACCGAGATCTACACGCTCTGGTAAGTCCATATGGTAATTGTGTGYCAGCMGCCGCGGTAA
7	A9	515rcbc584	AATGATACGGCGACCACCGAGATCTACACGCT	GGACTTCCAGCT	TATGGTAATT	GT	GTGYCAGCMGCCGCGGTAA	AATGATACGGCGACCACCGAGATCTACACGCTGGACTTCCAGCTTATGGTAATTGTGTGYCAGCMGCCGCGGTAA
7	A10	515rcbc585	AATGATACGGCGACCACCGAGATCTACACGCT	GGAGGAGCAATA	TATGGTAATT	GT	GTGYCAGCMGCCGCGGTAA	AATGATACGGCGACCACCGAGATCTACACGCTGGAGGAGCAATATATGGTAATTGTGTGYCAGCMGCCGCGGTAA
7	A11	515rcbc586	AATGATACGGCGACCACCGAGATCTACACGCT	CATGAACAGTGT	TATGGTAATT	GT	GTGYCAGCMGCCGCGGTAA	AATGATACGGCGACCACCGAGATCTACACGCTCATGAACAGTGTTATGGTAATTGTGTGYCAGCMGCCGCGGTAA
7	A12	515rcbc587	AATGATACGGCGACCACCGAGATCTACACGCT	TAGGTAACCGAT	TATGGTAATT	GT	GTGYCAGCMGCCGCGGTAA	AATGATACGGCGACCACCGAGATCTACACGCTTAGGTAACCGATTATGGTAATTGTGTGYCAGCMGCCGCGGTAA
7	B1	515rcbc588	AATGATACGGCGACCACCGAGATCTACACGCT	GGAATCCGATTA	TATGGTAATT	GT	GTGYCAGCMGCCGCGGTAA	AATGATACGGCGACCACCGAGATCTACACGCTGGAATCCGATTATATGGTAATTGTGTGYCAGCMGCCGCGGTAA
7	B2	515rcbc589	AATGATACGGCGACCACCGAGATCTACACGCT	TTCCCACCCATT	TATGGTAATT	GT	GTGYCAGCMGCCGCGGTAA	AATGATACGGCGACCACCGAGATCTACACGCTTTCCCACCCATTTATGGTAATTGTGTGYCAGCMGCCGCGGTAA
7	B3	515rcbc590	AATGATACGGCGACCACCGAGATCTACACGCT	GTCCCAGTCCCA	TATGGTAATT	GT	GTGYCAGCMGCCGCGGTAA	AATGATACGGCGACCACCGAGATCTACACGCTGTCCCAGTCCCATATGGTAATTGTGTGYCAGCMGCCGCGGTAA
7	B4	515rcbc591	AATGATACGGCGACCACCGAGATCTACACGCT	AGCCAGTCATAC	TATGGTAATT	GT	GTGYCAGCMGCCGCGGTAA	AATGATACGGCGACCACCGAGATCTACACGCTAGCCAGTCATACTATGGTAATTGTGTGYCAGCMGCCGCGGTAA
7	B5	515rcbc592	AATGATACGGCGACCACCGAGATCTACACGCT	GTGTAATGTAGA	TATGGTAATT	GT	GTGYCAGCMGCCGCGGTAA	AATGATACGGCGACCACCGAGATCTACACGCTGTGTAATGTAGATATGGTAATTGTGTGYCAGCMGCCGCGGTAA
7	B6	515rcbc593	AATGATACGGCGACCACCGAGATCTACACGCT	ATACTGAGTGAA	TATGGTAATT	GT	GTGYCAGCMGCCGCGGTAA	AATGATACGGCGACCACCGAGATCTACACGCTATACTGAGTGAATATGGTAATTGTGTGYCAGCMGCCGCGGTAA
7	B7	515rcbc594	AATGATACGGCGACCACCGAGATCTACACGCT	TGTATGCTTCTA	TATGGTAATT	GT	GTGYCAGCMGCCGCGGTAA	AATGATACGGCGACCACCGAGATCTACACGCTTGTATGCTTCTATATGGTAATTGTGTGYCAGCMGCCGCGGTAA
7	B8	515rcbc595	AATGATACGGCGACCACCGAGATCTACACGCT	GAACTCGCTATG	TATGGTAATT	GT	GTGYCAGCMGCCGCGGTAA	AATGATACGGCGACCACCGAGATCTACACGCTGAACTCGCTATGTATGGTAATTGTGTGYCAGCMGCCGCGGTAA
7	B9	515rcbc596	AATGATACGGCGACCACCGAGATCTACACGCT	CGATATCAGTAG	TATGGTAATT	GT	GTGYCAGCMGCCGCGGTAA	AATGATACGGCGACCACCGAGATCTACACGCTCGATATCAGTAGTATGGTAATTGTGTGYCAGCMGCCGCGGTAA
7	B10	515rcbc597	AATGATACGGCGACCACCGAGATCTACACGCT	TCGTAGTAATGG	TATGGTAATT	GT	GTGYCAGCMGCCGCGGTAA	AATGATACGGCGACCACCGAGATCTACACGCTTCGTAGTAATGGTATGGTAATTGTGTGYCAGCMGCCGCGGTAA
7	B11	515rcbc598	AATGATACGGCGACCACCGAGATCTACACGCT	CGGGTCCTCTTG	TATGGTAATT	GT	GTGYCAGCMGCCGCGGTAA	AATGATACGGCGACCACCGAGATCTACACGCTCGGGTCCTCTTGTATGGTAATTGTGTGYCAGCMGCCGCGGTAA
7	B12	515rcbc599	AATGATACGGCGACCACCGAGATCTACACGCT	GTCGGGCCGGTA	TATGGTAATT	GT	GTGYCAGCMGCCGCGGTAA	AATGATACGGCGACCACCGAGATCTACACGCTGTCGGGCCGGTATATGGTAATTGTGTGYCAGCMGCCGCGGTAA
7	C1	515rcbc600	AATGATACGGCGACCACCGAGATCTACACGCT	TCCGACCCGATC	TATGGTAATT	GT	GTGYCAGCMGCCGCGGTAA	AATGATACGGCGACCACCGAGATCTACACGCTTCCGACCCGATCTATGGTAATTGTGTGYCAGCMGCCGCGGTAA
7	C2	515rcbc601	AATGATACGGCGACCACCGAGATCTACACGCT	CCGCATGACCTA	TATGGTAATT	GT	GTGYCAGCMGCCGCGGTAA	AATGATACGGCGACCACCGAGATCTACACGCTCCGCATGACCTATATGGTAATTGTGTGYCAGCMGCCGCGGTAA
7	C3	515rcbc602	AATGATACGGCGACCACCGAGATCTACACGCT	CACTAGACCCAC	TATGGTAATT	GT	GTGYCAGCMGCCGCGGTAA	AATGATACGGCGACCACCGAGATCTACACGCTCACTAGACCCACTATGGTAATTGTGTGYCAGCMGCCGCGGTAA
7	C4	515rcbc603	AATGATACGGCGACCACCGAGATCTACACGCT	AGTAATAACAAG	TATGGTAATT	GT	GTGYCAGCMGCCGCGGTAA	AATGATACGGCGACCACCGAGATCTACACGCTAGTAATAACAAGTATGGTAATTGTGTGYCAGCMGCCGCGGTAA
7	C5	515rcbc604	AATGATACGGCGACCACCGAGATCTACACGCT	CTTCTTCGCCCT	TATGGTAATT	GT	GTGYCAGCMGCCGCGGTAA	AATGATACGGCGACCACCGAGATCTACACGCTCTTCTTCGCCCTTATGGTAATTGTGTGYCAGCMGCCGCGGTAA
7	C6	515rcbc605	AATGATACGGCGACCACCGAGATCTACACGCT	TACACGCTGATG	TATGGTAATT	GT	GTGYCAGCMGCCGCGGTAA	AATGATACGGCGACCACCGAGATCTACACGCTTACACGCTGATGTATGGTAATTGTGTGYCAGCMGCCGCGGTAA
7	C7	515rcbc606	AATGATACGGCGACCACCGAGATCTACACGCT	GACGTCCCTCCA	TATGGTAATT	GT	GTGYCAGCMGCCGCGGTAA	AATGATACGGCGACCACCGAGATCTACACGCTGACGTCCCTCCATATGGTAATTGTGTGYCAGCMGCCGCGGTAA
7	C8	515rcbc607	AATGATACGGCGACCACCGAGATCTACACGCT	TATTCTACATGA	TATGGTAATT	GT	GTGYCAGCMGCCGCGGTAA	AATGATACGGCGACCACCGAGATCTACACGCTTATTCTACATGATATGGTAATTGTGTGYCAGCMGCCGCGGTAA
7	C9	515rcbc608	AATGATACGGCGACCACCGAGATCTACACGCT	GAGGCGCCATAG	TATGGTAATT	GT	GTGYCAGCMGCCGCGGTAA	AATGATACGGCGACCACCGAGATCTACACGCTGAGGCGCCATAGTATGGTAATTGTGTGYCAGCMGCCGCGGTAA
7	C10	515rcbc609	AATGATACGGCGACCACCGAGATCTACACGCT	GCAGAGAGGCTA	TATGGTAATT	GT	GTGYCAGCMGCCGCGGTAA	AATGATACGGCGACCACCGAGATCTACACGCTGCAGAGAGGCTATATGGTAATTGTGTGYCAGCMGCCGCGGTAA
7	C11	515rcbc610	AATGATACGGCGACCACCGAGATCTACACGCT	CGTTTATCCGTT	TATGGTAATT	GT	GTGYCAGCMGCCGCGGTAA	AATGATACGGCGACCACCGAGATCTACACGCTCGTTTATCCGTTTATGGTAATTGTGTGYCAGCMGCCGCGGTAA
7	C12	515rcbc611	AATGATACGGCGACCACCGAGATCTACACGCT	GCTAGACACTAC	TATGGTAATT	GT	GTGYCAGCMGCCGCGGTAA	AATGATACGGCGACCACCGAGATCTACACGCTGCTAGACACTACTATGGTAATTGTGTGYCAGCMGCCGCGGTAA
7	D1	515rcbc612	AATGATACGGCGACCACCGAGATCTACACGCT	TCACTGCTAGGA	TATGGTAATT	GT	GTGYCAGCMGCCGCGGTAA	AATGATACGGCGACCACCGAGATCTACACGCTTCACTGCTAGGATATGGTAATTGTGTGYCAGCMGCCGCGGTAA
7	D2	515rcbc613	AATGATACGGCGACCACCGAGATCTACACGCT	GGTCCTTCCCGA	TATGGTAATT	GT	GTGYCAGCMGCCGCGGTAA	AATGATACGGCGACCACCGAGATCTACACGCTGGTCCTTCCCGATATGGTAATTGTGTGYCAGCMGCCGCGGTAA
7	D3	515rcbc614	AATGATACGGCGACCACCGAGATCTACACGCT	CGGTAGTTGATC	TATGGTAATT	GT	GTGYCAGCMGCCGCGGTAA	AATGATACGGCGACCACCGAGATCTACACGCTCGGTAGTTGATCTATGGTAATTGTGTGYCAGCMGCCGCGGTAA
7	D4	515rcbc615	AATGATACGGCGACCACCGAGATCTACACGCT	TGGTTTCGAAGA	TATGGTAATT	GT	GTGYCAGCMGCCGCGGTAA	AATGATACGGCGACCACCGAGATCTACACGCTTGGTTTCGAAGATATGGTAATTGTGTGYCAGCMGCCGCGGTAA
7	D5	515rcbc616	AATGATACGGCGACCACCGAGATCTACACGCT	CCGAAACGGAGC	TATGGTAATT	GT	GTGYCAGCMGCCGCGGTAA	AATGATACGGCGACCACCGAGATCTACACGCTCCGAAACGGAGCTATGGTAATTGTGTGYCAGCMGCCGCGGTAA
7	D6	515rcbc617	AATGATACGGCGACCACCGAGATCTACACGCT	TCTCCTAGGCGC	TATGGTAATT	GT	GTGYCAGCMGCCGCGGTAA	AATGATACGGCGACCACCGAGATCTACACGCTTCTCCTAGGCGCTATGGTAATTGTGTGYCAGCMGCCGCGGTAA
7	D7	515rcbc618	AATGATACGGCGACCACCGAGATCTACACGCT	GTTTGCTCGAGA	TATGGTAATT	GT	GTGYCAGCMGCCGCGGTAA	AATGATACGGCGACCACCGAGATCTACACGCTGTTTGCTCGAGATATGGTAATTGTGTGYCAGCMGCCGCGGTAA
7	D8	515rcbc619	AATGATACGGCGACCACCGAGATCTACACGCT	TCGATAAGTAAG	TATGGTAATT	GT	GTGYCAGCMGCCGCGGTAA	AATGATACGGCGACCACCGAGATCTACACGCTTCGATAAGTAAGTATGGTAATTGTGTGYCAGCMGCCGCGGTAA
7	D9	515rcbc620	AATGATACGGCGACCACCGAGATCTACACGCT	AATCTCTATAAC	TATGGTAATT	GT	GTGYCAGCMGCCGCGGTAA	AATGATACGGCGACCACCGAGATCTACACGCTAATCTCTATAACTATGGTAATTGTGTGYCAGCMGCCGCGGTAA
7	D10	515rcbc621	AATGATACGGCGACCACCGAGATCTACACGCT	GAGTCCGTTGCT	TATGGTAATT	GT	GTGYCAGCMGCCGCGGTAA	AATGATACGGCGACCACCGAGATCTACACGCTGAGTCCGTTGCTTATGGTAATTGTGTGYCAGCMGCCGCGGTAA
7	D11	515rcbc622	AATGATACGGCGACCACCGAGATCTACACGCT	TAACCACCAACG	TATGGTAATT	GT	GTGYCAGCMGCCGCGGTAA	AATGATACGGCGACCACCGAGATCTACACGCTTAACCACCAACGTATGGTAATTGTGTGYCAGCMGCCGCGGTAA
7	D12	515rcbc623	AATGATACGGCGACCACCGAGATCTACACGCT	TCGTCTGATATT	TATGGTAATT	GT	GTGYCAGCMGCCGCGGTAA	AATGATACGGCGACCACCGAGATCTACACGCTTCGTCTGATATTTATGGTAATTGTGTGYCAGCMGCCGCGGTAA
7	E1	515rcbc624	AATGATACGGCGACCACCGAGATCTACACGCT	ACATCAGGTCAC	TATGGTAATT	GT	GTGYCAGCMGCCGCGGTAA	AATGATACGGCGACCACCGAGATCTACACGCTACATCAGGTCACTATGGTAATTGTGTGYCAGCMGCCGCGGTAA
7	E2	515rcbc625	AATGATACGGCGACCACCGAGATCTACACGCT	CAGACCGGACGA	TATGGTAATT	GT	GTGYCAGCMGCCGCGGTAA	AATGATACGGCGACCACCGAGATCTACACGCTCAGACCGGACGATATGGTAATTGTGTGYCAGCMGCCGCGGTAA
7	E3	515rcbc626	AATGATACGGCGACCACCGAGATCTACACGCT	AGTTATTCTAGT	TATGGTAATT	GT	GTGYCAGCMGCCGCGGTAA	AATGATACGGCGACCACCGAGATCTACACGCTAGTTATTCTAGTTATGGTAATTGTGTGYCAGCMGCCGCGGTAA
7	E4	515rcbc627	AATGATACGGCGACCACCGAGATCTACACGCT	GTAGGTGCTTAC	TATGGTAATT	GT	GTGYCAGCMGCCGCGGTAA	AATGATACGGCGACCACCGAGATCTACACGCTGTAGGTGCTTACTATGGTAATTGTGTGYCAGCMGCCGCGGTAA
7	E5	515rcbc628	AATGATACGGCGACCACCGAGATCTACACGCT	GTGGGCGGCCCT	TATGGTAATT	GT	GTGYCAGCMGCCGCGGTAA	AATGATACGGCGACCACCGAGATCTACACGCTGTGGGCGGCCCTTATGGTAATTGTGTGYCAGCMGCCGCGGTAA
7	E6	515rcbc629	AATGATACGGCGACCACCGAGATCTACACGCT	AGTCTTAAAGGA	TATGGTAATT	GT	GTGYCAGCMGCCGCGGTAA	AATGATACGGCGACCACCGAGATCTACACGCTAGTCTTAAAGGATATGGTAATTGTGTGYCAGCMGCCGCGGTAA
7	E7	515rcbc630	AATGATACGGCGACCACCGAGATCTACACGCT	GTCTGACGGTCT	TATGGTAATT	GT	GTGYCAGCMGCCGCGGTAA	AATGATACGGCGACCACCGAGATCTACACGCTGTCTGACGGTCTTATGGTAATTGTGTGYCAGCMGCCGCGGTAA
7	E8	515rcbc631	AATGATACGGCGACCACCGAGATCTACACGCT	CCATAGGAGGCG	TATGGTAATT	GT	GTGYCAGCMGCCGCGGTAA	AATGATACGGCGACCACCGAGATCTACACGCTCCATAGGAGGCGTATGGTAATTGTGTGYCAGCMGCCGCGGTAA
7	E9	515rcbc632	AATGATACGGCGACCACCGAGATCTACACGCT	GTGGCGCATGGA	TATGGTAATT	GT	GTGYCAGCMGCCGCGGTAA	AATGATACGGCGACCACCGAGATCTACACGCTGTGGCGCATGGATATGGTAATTGTGTGYCAGCMGCCGCGGTAA
7	E10	515rcbc633	AATGATACGGCGACCACCGAGATCTACACGCT	CAACTTAATGTT	TATGGTAATT	GT	GTGYCAGCMGCCGCGGTAA	AATGATACGGCGACCACCGAGATCTACACGCTCAACTTAATGTTTATGGTAATTGTGTGYCAGCMGCCGCGGTAA
7	E11	515rcbc634	AATGATACGGCGACCACCGAGATCTACACGCT	TAGCGACCTCAC	TATGGTAATT	GT	GTGYCAGCMGCCGCGGTAA	AATGATACGGCGACCACCGAGATCTACACGCTTAGCGACCTCACTATGGTAATTGTGTGYCAGCMGCCGCGGTAA
7	E12	515rcbc635	AATGATACGGCGACCACCGAGATCTACACGCT	CCAGCGCTTCAC	TATGGTAATT	GT	GTGYCAGCMGCCGCGGTAA	AATGATACGGCGACCACCGAGATCTACACGCTCCAGCGCTTCACTATGGTAATTGTGTGYCAGCMGCCGCGGTAA
7	F1	515rcbc636	AATGATACGGCGACCACCGAGATCTACACGCT	AGCTATGTATGG	TATGGTAATT	GT	GTGYCAGCMGCCGCGGTAA	AATGATACGGCGACCACCGAGATCTACACGCTAGCTATGTATGGTATGGTAATTGTGTGYCAGCMGCCGCGGTAA
7	F2	515rcbc637	AATGATACGGCGACCACCGAGATCTACACGCT	TTCCGAATCGGC	TATGGTAATT	GT	GTGYCAGCMGCCGCGGTAA	AATGATACGGCGACCACCGAGATCTACACGCTTTCCGAATCGGCTATGGTAATTGTGTGYCAGCMGCCGCGGTAA
7	F3	515rcbc638	AATGATACGGCGACCACCGAGATCTACACGCT	CACATTCTATAA	TATGGTAATT	GT	GTGYCAGCMGCCGCGGTAA	AATGATACGGCGACCACCGAGATCTACACGCTCACATTCTATAATATGGTAATTGTGTGYCAGCMGCCGCGGTAA
7	F4	515rcbc639	AATGATACGGCGACCACCGAGATCTACACGCT	CGGCGATGAAAG	TATGGTAATT	GT	GTGYCAGCMGCCGCGGTAA	AATGATACGGCGACCACCGAGATCTACACGCTCGGCGATGAAAGTATGGTAATTGTGTGYCAGCMGCCGCGGTAA
7	F5	515rcbc640	AATGATACGGCGACCACCGAGATCTACACGCT	GTTGGGATCCTC	TATGGTAATT	GT	GTGYCAGCMGCCGCGGTAA	AATGATACGGCGACCACCGAGATCTACACGCTGTTGGGATCCTCTATGGTAATTGTGTGYCAGCMGCCGCGGTAA
7	F6	515rcbc641	AATGATACGGCGACCACCGAGATCTACACGCT	TAATCATGTAAT	TATGGTAATT	GT	GTGYCAGCMGCCGCGGTAA	AATGATACGGCGACCACCGAGATCTACACGCTTAATCATGTAATTATGGTAATTGTGTGYCAGCMGCCGCGGTAA
7	F7	515rcbc642	AATGATACGGCGACCACCGAGATCTACACGCT	GAGTTCCATTGG	TATGGTAATT	GT	GTGYCAGCMGCCGCGGTAA	AATGATACGGCGACCACCGAGATCTACACGCTGAGTTCCATTGGTATGGTAATTGTGTGYCAGCMGCCGCGGTAA
7	F8	515rcbc643	AATGATACGGCGACCACCGAGATCTACACGCT	GCCGCGGGATCA	TATGGTAATT	GT	GTGYCAGCMGCCGCGGTAA	AATGATACGGCGACCACCGAGATCTACACGCTGCCGCGGGATCATATGGTAATTGTGTGYCAGCMGCCGCGGTAA
7	F9	515rcbc644	AATGATACGGCGACCACCGAGATCTACACGCT	CGTGTTATGTGG	TATGGTAATT	GT	GTGYCAGCMGCCGCGGTAA	AATGATACGGCGACCACCGAGATCTACACGCTCGTGTTATGTGGTATGGTAATTGTGTGYCAGCMGCCGCGGTAA
7	F10	515rcbc645	AATGATACGGCGACCACCGAGATCTACACGCT	CTGTACTTCTAA	TATGGTAATT	GT	GTGYCAGCMGCCGCGGTAA	AATGATACGGCGACCACCGAGATCTACACGCTCTGTACTTCTAATATGGTAATTGTGTGYCAGCMGCCGCGGTAA
7	F11	515rcbc646	AATGATACGGCGACCACCGAGATCTACACGCT	TAGGCATGCTTG	TATGGTAATT	GT	GTGYCAGCMGCCGCGGTAA	AATGATACGGCGACCACCGAGATCTACACGCTTAGGCATGCTTGTATGGTAATTGTGTGYCAGCMGCCGCGGTAA
7	F12	515rcbc647	AATGATACGGCGACCACCGAGATCTACACGCT	AATAGTCGTGAC	TATGGTAATT	GT	GTGYCAGCMGCCGCGGTAA	AATGATACGGCGACCACCGAGATCTACACGCTAATAGTCGTGACTATGGTAATTGTGTGYCAGCMGCCGCGGTAA
7	G1	515rcbc648	AATGATACGGCGACCACCGAGATCTACACGCT	AATGACCTCGTG	TATGGTAATT	GT	GTGYCAGCMGCCGCGGTAA	AATGATACGGCGACCACCGAGATCTACACGCTAATGACCTCGTGTATGGTAATTGTGTGYCAGCMGCCGCGGTAA
7	G2	515rcbc649	AATGATACGGCGACCACCGAGATCTACACGCT	GCATGTCGAAAT	TATGGTAATT	GT	GTGYCAGCMGCCGCGGTAA	AATGATACGGCGACCACCGAGATCTACACGCTGCATGTCGAAATTATGGTAATTGTGTGYCAGCMGCCGCGGTAA
7	G3	515rcbc650	AATGATACGGCGACCACCGAGATCTACACGCT	GCGTTAACCCAA	TATGGTAATT	GT	GTGYCAGCMGCCGCGGTAA	AATGATACGGCGACCACCGAGATCTACACGCTGCGTTAACCCAATATGGTAATTGTGTGYCAGCMGCCGCGGTAA
7	G4	515rcbc651	AATGATACGGCGACCACCGAGATCTACACGCT	GACCACTGCTGT	TATGGTAATT	GT	GTGYCAGCMGCCGCGGTAA	AATGATACGGCGACCACCGAGATCTACACGCTGACCACTGCTGTTATGGTAATTGTGTGYCAGCMGCCGCGGTAA
7	G5	515rcbc652	AATGATACGGCGACCACCGAGATCTACACGCT	TTCACGCGCCCA	TATGGTAATT	GT	GTGYCAGCMGCCGCGGTAA	AATGATACGGCGACCACCGAGATCTACACGCTTTCACGCGCCCATATGGTAATTGTGTGYCAGCMGCCGCGGTAA
7	G6	515rcbc653	AATGATACGGCGACCACCGAGATCTACACGCT	TAGGCGGTAGGC	TATGGTAATT	GT	GTGYCAGCMGCCGCGGTAA	AATGATACGGCGACCACCGAGATCTACACGCTTAGGCGGTAGGCTATGGTAATTGTGTGYCAGCMGCCGCGGTAA
7	G7	515rcbc654	AATGATACGGCGACCACCGAGATCTACACGCT	ACACTCATTACT	TATGGTAATT	GT	GTGYCAGCMGCCGCGGTAA	AATGATACGGCGACCACCGAGATCTACACGCTACACTCATTACTTATGGTAATTGTGTGYCAGCMGCCGCGGTAA
7	G8	515rcbc655	AATGATACGGCGACCACCGAGATCTACACGCT	TCTTAAGATTTG	TATGGTAATT	GT	GTGYCAGCMGCCGCGGTAA	AATGATACGGCGACCACCGAGATCTACACGCTTCTTAAGATTTGTATGGTAATTGTGTGYCAGCMGCCGCGGTAA
7	G9	515rcbc656	AATGATACGGCGACCACCGAGATCTACACGCT	AAGTAGGAAGGA	TATGGTAATT	GT	GTGYCAGCMGCCGCGGTAA	AATGATACGGCGACCACCGAGATCTACACGCTAAGTAGGAAGGATATGGTAATTGTGTGYCAGCMGCCGCGGTAA
7	G10	515rcbc657	AATGATACGGCGACCACCGAGATCTACACGCT	GGCCCTGTGGGC	TATGGTAATT	GT	GTGYCAGCMGCCGCGGTAA	AATGATACGGCGACCACCGAGATCTACACGCTGGCCCTGTGGGCTATGGTAATTGTGTGYCAGCMGCCGCGGTAA
7	G11	515rcbc658	AATGATACGGCGACCACCGAGATCTACACGCT	ATCCATGAGCGT	TATGGTAATT	GT	GTGYCAGCMGCCGCGGTAA	AATGATACGGCGACCACCGAGATCTACACGCTATCCATGAGCGTTATGGTAATTGTGTGYCAGCMGCCGCGGTAA
7	G12	515rcbc659	AATGATACGGCGACCACCGAGATCTACACGCT	GAGGCCTCGGGT	TATGGTAATT	GT	GTGYCAGCMGCCGCGGTAA	AATGATACGGCGACCACCGAGATCTACACGCTGAGGCCTCGGGTTATGGTAATTGTGTGYCAGCMGCCGCGGTAA
7	H1	515rcbc660	AATGATACGGCGACCACCGAGATCTACACGCT	AAGGGTTAGTCT	TATGGTAATT	GT	GTGYCAGCMGCCGCGGTAA	AATGATACGGCGACCACCGAGATCTACACGCTAAGGGTTAGTCTTATGGTAATTGTGTGYCAGCMGCCGCGGTAA
7	H2	515rcbc661	AATGATACGGCGACCACCGAGATCTACACGCT	ACGCGAACTAAT	TATGGTAATT	GT	GTGYCAGCMGCCGCGGTAA	AATGATACGGCGACCACCGAGATCTACACGCTACGCGAACTAATTATGGTAATTGTGTGYCAGCMGCCGCGGTAA
7	H3	515rcbc662	AATGATACGGCGACCACCGAGATCTACACGCT	TTCGACTAATAT	TATGGTAATT	GT	GTGYCAGCMGCCGCGGTAA	AATGATACGGCGACCACCGAGATCTACACGCTTTCGACTAATATTATGGTAATTGTGTGYCAGCMGCCGCGGTAA
7	H4	515rcbc663	AATGATACGGCGACCACCGAGATCTACACGCT	AATCATTTGTAA	TATGGTAATT	GT	GTGYCAGCMGCCGCGGTAA	AATGATACGGCGACCACCGAGATCTACACGCTAATCATTTGTAATATGGTAATTGTGTGYCAGCMGCCGCGGTAA
7	H5	515rcbc664	AATGATACGGCGACCACCGAGATCTACACGCT	TATGCTCTCTCA	TATGGTAATT	GT	GTGYCAGCMGCCGCGGTAA	AATGATACGGCGACCACCGAGATCTACACGCTTATGCTCTCTCATATGGTAATTGTGTGYCAGCMGCCGCGGTAA
7	H6	515rcbc665	AATGATACGGCGACCACCGAGATCTACACGCT	TCATTCCACTCA	TATGGTAATT	GT	GTGYCAGCMGCCGCGGTAA	AATGATACGGCGACCACCGAGATCTACACGCTTCATTCCACTCATATGGTAATTGTGTGYCAGCMGCCGCGGTAA
7	H7	515rcbc666	AATGATACGGCGACCACCGAGATCTACACGCT	CAGAAATGTGTC	TATGGTAATT	GT	GTGYCAGCMGCCGCGGTAA	AATGATACGGCGACCACCGAGATCTACACGCTCAGAAATGTGTCTATGGTAATTGTGTGYCAGCMGCCGCGGTAA
7	H8	515rcbc667	AATGATACGGCGACCACCGAGATCTACACGCT	CTTATAGAGAAG	TATGGTAATT	GT	GTGYCAGCMGCCGCGGTAA	AATGATACGGCGACCACCGAGATCTACACGCTCTTATAGAGAAGTATGGTAATTGTGTGYCAGCMGCCGCGGTAA
7	H9	515rcbc668	AATGATACGGCGACCACCGAGATCTACACGCT	ATGCGCCCGTAT	TATGGTAATT	GT	GTGYCAGCMGCCGCGGTAA	AATGATACGGCGACCACCGAGATCTACACGCTATGCGCCCGTATTATGGTAATTGTGTGYCAGCMGCCGCGGTAA
7	H10	515rcbc669	AATGATACGGCGACCACCGAGATCTACACGCT	GCATCGTCTGGT	TATGGTAATT	GT	GTGYCAGCMGCCGCGGTAA	AATGATACGGCGACCACCGAGATCTACACGCTGCATCGTCTGGTTATGGTAATTGTGTGYCAGCMGCCGCGGTAA
7	H11	515rcbc670	AATGATACGGCGACCACCGAGATCTACACGCT	GAGGCAAACGCC	TATGGTAATT	GT	GTGYCAGCMGCCGCGGTAA	AATGATACGGCGACCACCGAGATCTACACGCTGAGGCAAACGCCTATGGTAATTGTGTGYCAGCMGCCGCGGTAA
7	H12	515rcbc671	AATGATACGGCGACCACCGAGATCTACACGCT	GACTTGGTAAAC	TATGGTAATT	GT	GTGYCAGCMGCCGCGGTAA	AATGATACGGCGACCACCGAGATCTACACGCTGACTTGGTAAACTATGGTAATTGTGTGYCAGCMGCCGCGGTAA
8	A1	515rcbc672	AATGATACGGCGACCACCGAGATCTACACGCT	GCTTATTGCTTA	TATGGTAATT	GT	GTGYCAGCMGCCGCGGTAA	AATGATACGGCGACCACCGAGATCTACACGCTGCTTATTGCTTATATGGTAATTGTGTGYCAGCMGCCGCGGTAA
8	A2	515rcbc673	AATGATACGGCGACCACCGAGATCTACACGCT	GACCATGTAGTA	TATGGTAATT	GT	GTGYCAGCMGCCGCGGTAA	AATGATACGGCGACCACCGAGATCTACACGCTGACCATGTAGTATATGGTAATTGTGTGYCAGCMGCCGCGGTAA
8	A3	515rcbc674	AATGATACGGCGACCACCGAGATCTACACGCT	CTTCGCGGATGT	TATGGTAATT	GT	GTGYCAGCMGCCGCGGTAA	AATGATACGGCGACCACCGAGATCTACACGCTCTTCGCGGATGTTATGGTAATTGTGTGYCAGCMGCCGCGGTAA
8	A4	515rcbc675	AATGATACGGCGACCACCGAGATCTACACGCT	TGAGCGCACGCG	TATGGTAATT	GT	GTGYCAGCMGCCGCGGTAA	AATGATACGGCGACCACCGAGATCTACACGCTTGAGCGCACGCGTATGGTAATTGTGTGYCAGCMGCCGCGGTAA
8	A5	515rcbc676	AATGATACGGCGACCACCGAGATCTACACGCT	CATGAGACTGTA	TATGGTAATT	GT	GTGYCAGCMGCCGCGGTAA	AATGATACGGCGACCACCGAGATCTACACGCTCATGAGACTGTATATGGTAATTGTGTGYCAGCMGCCGCGGTAA
8	A6	515rcbc677	AATGATACGGCGACCACCGAGATCTACACGCT	TTACCCGCACAG	TATGGTAATT	GT	GTGYCAGCMGCCGCGGTAA	AATGATACGGCGACCACCGAGATCTACACGCTTTACCCGCACAGTATGGTAATTGTGTGYCAGCMGCCGCGGTAA
8	A7	515rcbc678	AATGATACGGCGACCACCGAGATCTACACGCT	AAGATTTGCAGC	TATGGTAATT	GT	GTGYCAGCMGCCGCGGTAA	AATGATACGGCGACCACCGAGATCTACACGCTAAGATTTGCAGCTATGGTAATTGTGTGYCAGCMGCCGCGGTAA
8	A8	515rcbc679	AATGATACGGCGACCACCGAGATCTACACGCT	AACCGATGTACC	TATGGTAATT	GT	GTGYCAGCMGCCGCGGTAA	AATGATACGGCGACCACCGAGATCTACACGCTAACCGATGTACCTATGGTAATTGTGTGYCAGCMGCCGCGGTAA
8	A9	515rcbc680	AATGATACGGCGACCACCGAGATCTACACGCT	GCCTTACGATAG	TATGGTAATT	GT	GTGYCAGCMGCCGCGGTAA	AATGATACGGCGACCACCGAGATCTACACGCTGCCTTACGATAGTATGGTAATTGTGTGYCAGCMGCCGCGGTAA
8	A10	515rcbc681	AATGATACGGCGACCACCGAGATCTACACGCT	ACGACCTACGCT	TATGGTAATT	GT	GTGYCAGCMGCCGCGGTAA	AATGATACGGCGACCACCGAGATCTACACGCTACGACCTACGCTTATGGTAATTGTGTGYCAGCMGCCGCGGTAA
8	A11	515rcbc682	AATGATACGGCGACCACCGAGATCTACACGCT	ACGGTGAAAGCG	TATGGTAATT	GT	GTGYCAGCMGCCGCGGTAA	AATGATACGGCGACCACCGAGATCTACACGCTACGGTGAAAGCGTATGGTAATTGTGTGYCAGCMGCCGCGGTAA
8	A12	515rcbc683	AATGATACGGCGACCACCGAGATCTACACGCT	TGGGACATATCC	TATGGTAATT	GT	GTGYCAGCMGCCGCGGTAA	AATGATACGGCGACCACCGAGATCTACACGCTTGGGACATATCCTATGGTAATTGTGTGYCAGCMGCCGCGGTAA
8	B1	515rcbc684	AATGATACGGCGACCACCGAGATCTACACGCT	ATGGCCTGACTA	TATGGTAATT	GT	GTGYCAGCMGCCGCGGTAA	AATGATACGGCGACCACCGAGATCTACACGCTATGGCCTGACTATATGGTAATTGTGTGYCAGCMGCCGCGGTAA
8	B2	515rcbc685	AATGATACGGCGACCACCGAGATCTACACGCT	GCAAGCTGTCTC	TATGGTAATT	GT	GTGYCAGCMGCCGCGGTAA	AATGATACGGCGACCACCGAGATCTACACGCTGCAAGCTGTCTCTATGGTAATTGTGTGYCAGCMGCCGCGGTAA
8	B3	515rcbc686	AATGATACGGCGACCACCGAGATCTACACGCT	ATCACATTCTCC	TATGGTAATT	GT	GTGYCAGCMGCCGCGGTAA	AATGATACGGCGACCACCGAGATCTACACGCTATCACATTCTCCTATGGTAATTGTGTGYCAGCMGCCGCGGTAA
8	B4	515rcbc687	AATGATACGGCGACCACCGAGATCTACACGCT	CGAGTATACAAC	TATGGTAATT	GT	GTGYCAGCMGCCGCGGTAA	AATGATACGGCGACCACCGAGATCTACACGCTCGAGTATACAACTATGGTAATTGTGTGYCAGCMGCCGCGGTAA
8	B5	515rcbc688	AATGATACGGCGACCACCGAGATCTACACGCT	CCAGGGACTTCT	TATGGTAATT	GT	GTGYCAGCMGCCGCGGTAA	AATGATACGGCGACCACCGAGATCTACACGCTCCAGGGACTTCTTATGGTAATTGTGTGYCAGCMGCCGCGGTAA
8	B6	515rcbc689	AATGATACGGCGACCACCGAGATCTACACGCT	ACAAGTGCTGCT	TATGGTAATT	GT	GTGYCAGCMGCCGCGGTAA	AATGATACGGCGACCACCGAGATCTACACGCTACAAGTGCTGCTTATGGTAATTGTGTGYCAGCMGCCGCGGTAA
8	B7	515rcbc690	AATGATACGGCGACCACCGAGATCTACACGCT	CACTCTCCGGCA	TATGGTAATT	GT	GTGYCAGCMGCCGCGGTAA	AATGATACGGCGACCACCGAGATCTACACGCTCACTCTCCGGCATATGGTAATTGTGTGYCAGCMGCCGCGGTAA
8	B8	515rcbc691	AATGATACGGCGACCACCGAGATCTACACGCT	ATTAATGAAGCG	TATGGTAATT	GT	GTGYCAGCMGCCGCGGTAA	AATGATACGGCGACCACCGAGATCTACACGCTATTAATGAAGCGTATGGTAATTGTGTGYCAGCMGCCGCGGTAA
8	B9	515rcbc692	AATGATACGGCGACCACCGAGATCTACACGCT	ACCGATTAGGTA	TATGGTAATT	GT	GTGYCAGCMGCCGCGGTAA	AATGATACGGCGACCACCGAGATCTACACGCTACCGATTAGGTATATGGTAATTGTGTGYCAGCMGCCGCGGTAA
8	B10	515rcbc693	AATGATACGGCGACCACCGAGATCTACACGCT	ATCGATCCACAG	TATGGTAATT	GT	GTGYCAGCMGCCGCGGTAA	AATGATACGGCGACCACCGAGATCTACACGCTATCGATCCACAGTATGGTAATTGTGTGYCAGCMGCCGCGGTAA
8	B11	515rcbc694	AATGATACGGCGACCACCGAGATCTACACGCT	CACCTCCAAGGT	TATGGTAATT	GT	GTGYCAGCMGCCGCGGTAA	AATGATACGGCGACCACCGAGATCTACACGCTCACCTCCAAGGTTATGGTAATTGTGTGYCAGCMGCCGCGGTAA
8	B12	515rcbc695	AATGATACGGCGACCACCGAGATCTACACGCT	CTAAATACCCTT	TATGGTAATT	GT	GTGYCAGCMGCCGCGGTAA	AATGATACGGCGACCACCGAGATCTACACGCTCTAAATACCCTTTATGGTAATTGTGTGYCAGCMGCCGCGGTAA
8	C1	515rcbc696	AATGATACGGCGACCACCGAGATCTACACGCT	TCAATGACCGCA	TATGGTAATT	GT	GTGYCAGCMGCCGCGGTAA	AATGATACGGCGACCACCGAGATCTACACGCTTCAATGACCGCATATGGTAATTGTGTGYCAGCMGCCGCGGTAA
8	C2	515rcbc697	AATGATACGGCGACCACCGAGATCTACACGCT	TATCTTCCTGAA	TATGGTAATT	GT	GTGYCAGCMGCCGCGGTAA	AATGATACGGCGACCACCGAGATCTACACGCTTATCTTCCTGAATATGGTAATTGTGTGYCAGCMGCCGCGGTAA
8	C3	515rcbc698	AATGATACGGCGACCACCGAGATCTACACGCT	AACGTCCTGTGC	TATGGTAATT	GT	GTGYCAGCMGCCGCGGTAA	AATGATACGGCGACCACCGAGATCTACACGCTAACGTCCTGTGCTATGGTAATTGTGTGYCAGCMGCCGCGGTAA
8	C4	515rcbc699	AATGATACGGCGACCACCGAGATCTACACGCT	TAAGCGTCTCGA	TATGGTAATT	GT	GTGYCAGCMGCCGCGGTAA	AATGATACGGCGACCACCGAGATCTACACGCTTAAGCGTCTCGATATGGTAATTGTGTGYCAGCMGCCGCGGTAA
8	C5	515rcbc700	AATGATACGGCGACCACCGAGATCTACACGCT	GAGGTATTCTGA	TATGGTAATT	GT	GTGYCAGCMGCCGCGGTAA	AATGATACGGCGACCACCGAGATCTACACGCTGAGGTATTCTGATATGGTAATTGTGTGYCAGCMGCCGCGGTAA
8	C6	515rcbc701	AATGATACGGCGACCACCGAGATCTACACGCT	CGTAAGATGCCT	TATGGTAATT	GT	GTGYCAGCMGCCGCGGTAA	AATGATACGGCGACCACCGAGATCTACACGCTCGTAAGATGCCTTATGGTAATTGTGTGYCAGCMGCCGCGGTAA
8	C7	515rcbc702	AATGATACGGCGACCACCGAGATCTACACGCT	GGAGGGTACCGT	TATGGTAATT	GT	GTGYCAGCMGCCGCGGTAA	AATGATACGGCGACCACCGAGATCTACACGCTGGAGGGTACCGTTATGGTAATTGTGTGYCAGCMGCCGCGGTAA
8	C8	515rcbc703	AATGATACGGCGACCACCGAGATCTACACGCT	TCAAGATCAAGA	TATGGTAATT	GT	GTGYCAGCMGCCGCGGTAA	AATGATACGGCGACCACCGAGATCTACACGCTTCAAGATCAAGATATGGTAATTGTGTGYCAGCMGCCGCGGTAA
8	C9	515rcbc704	AATGATACGGCGACCACCGAGATCTACACGCT	TGCAACTTGCAG	TATGGTAATT	GT	GTGYCAGCMGCCGCGGTAA	AATGATACGGCGACCACCGAGATCTACACGCTTGCAACTTGCAGTATGGTAATTGTGTGYCAGCMGCCGCGGTAA
8	C10	515rcbc705	AATGATACGGCGACCACCGAGATCTACACGCT	TACTAGATATTA	TATGGTAATT	GT	GTGYCAGCMGCCGCGGTAA	AATGATACGGCGACCACCGAGATCTACACGCTTACTAGATATTATATGGTAATTGTGTGYCAGCMGCCGCGGTAA
8	C11	515rcbc706	AATGATACGGCGACCACCGAGATCTACACGCT	TACGTTTGGCGA	TATGGTAATT	GT	GTGYCAGCMGCCGCGGTAA	AATGATACGGCGACCACCGAGATCTACACGCTTACGTTTGGCGATATGGTAATTGTGTGYCAGCMGCCGCGGTAA
8	C12	515rcbc707	AATGATACGGCGACCACCGAGATCTACACGCT	GTTGTATTATAC	TATGGTAATT	GT	GTGYCAGCMGCCGCGGTAA	AATGATACGGCGACCACCGAGATCTACACGCTGTTGTATTATACTATGGTAATTGTGTGYCAGCMGCCGCGGTAA
8	D1	515rcbc708	AATGATACGGCGACCACCGAGATCTACACGCT	CTTTATGTGTCA	TATGGTAATT	GT	GTGYCAGCMGCCGCGGTAA	AATGATACGGCGACCACCGAGATCTACACGCTCTTTATGTGTCATATGGTAATTGTGTGYCAGCMGCCGCGGTAA
8	D2	515rcbc709	AATGATACGGCGACCACCGAGATCTACACGCT	GGTACTGTACCA	TATGGTAATT	GT	GTGYCAGCMGCCGCGGTAA	AATGATACGGCGACCACCGAGATCTACACGCTGGTACTGTACCATATGGTAATTGTGTGYCAGCMGCCGCGGTAA
8	D3	515rcbc710	AATGATACGGCGACCACCGAGATCTACACGCT	AAGGTGGACAAG	TATGGTAATT	GT	GTGYCAGCMGCCGCGGTAA	AATGATACGGCGACCACCGAGATCTACACGCTAAGGTGGACAAGTATGGTAATTGTGTGYCAGCMGCCGCGGTAA
8	D4	515rcbc711	AATGATACGGCGACCACCGAGATCTACACGCT	ACGCTCCCATCG	TATGGTAATT	GT	GTGYCAGCMGCCGCGGTAA	AATGATACGGCGACCACCGAGATCTACACGCTACGCTCCCATCGTATGGTAATTGTGTGYCAGCMGCCGCGGTAA
8	D5	515rcbc712	AATGATACGGCGACCACCGAGATCTACACGCT	AGAGCTCCTCTG	TATGGTAATT	GT	GTGYCAGCMGCCGCGGTAA	AATGATACGGCGACCACCGAGATCTACACGCTAGAGCTCCTCTGTATGGTAATTGTGTGYCAGCMGCCGCGGTAA
8	D6	515rcbc713	AATGATACGGCGACCACCGAGATCTACACGCT	GCGTACGGGTGA	TATGGTAATT	GT	GTGYCAGCMGCCGCGGTAA	AATGATACGGCGACCACCGAGATCTACACGCTGCGTACGGGTGATATGGTAATTGTGTGYCAGCMGCCGCGGTAA
8	D7	515rcbc714	AATGATACGGCGACCACCGAGATCTACACGCT	AAGCGTACATTG	TATGGTAATT	GT	GTGYCAGCMGCCGCGGTAA	AATGATACGGCGACCACCGAGATCTACACGCTAAGCGTACATTGTATGGTAATTGTGTGYCAGCMGCCGCGGTAA
8	D8	515rcbc715	AATGATACGGCGACCACCGAGATCTACACGCT	CTGTTACAGCGA	TATGGTAATT	GT	GTGYCAGCMGCCGCGGTAA	AATGATACGGCGACCACCGAGATCTACACGCTCTGTTACAGCGATATGGTAATTGTGTGYCAGCMGCCGCGGTAA
8	D9	515rcbc716	AATGATACGGCGACCACCGAGATCTACACGCT	CCGAGTACAATC	TATGGTAATT	GT	GTGYCAGCMGCCGCGGTAA	AATGATACGGCGACCACCGAGATCTACACGCTCCGAGTACAATCTATGGTAATTGTGTGYCAGCMGCCGCGGTAA
8	D10	515rcbc717	AATGATACGGCGACCACCGAGATCTACACGCT	GGTCTCCTACAG	TATGGTAATT	GT	GTGYCAGCMGCCGCGGTAA	AATGATACGGCGACCACCGAGATCTACACGCTGGTCTCCTACAGTATGGTAATTGTGTGYCAGCMGCCGCGGTAA
8	D11	515rcbc718	AATGATACGGCGACCACCGAGATCTACACGCT	CTCCTGTCCGGA	TATGGTAATT	GT	GTGYCAGCMGCCGCGGTAA	AATGATACGGCGACCACCGAGATCTACACGCTCTCCTGTCCGGATATGGTAATTGTGTGYCAGCMGCCGCGGTAA
8	D12	515rcbc719	AATGATACGGCGACCACCGAGATCTACACGCT	AGCCTGGTACCT	TATGGTAATT	GT	GTGYCAGCMGCCGCGGTAA	AATGATACGGCGACCACCGAGATCTACACGCTAGCCTGGTACCTTATGGTAATTGTGTGYCAGCMGCCGCGGTAA
8	E1	515rcbc720	AATGATACGGCGACCACCGAGATCTACACGCT	GGTCGAATTGCT	TATGGTAATT	GT	GTGYCAGCMGCCGCGGTAA	AATGATACGGCGACCACCGAGATCTACACGCTGGTCGAATTGCTTATGGTAATTGTGTGYCAGCMGCCGCGGTAA
8	E2	515rcbc721	AATGATACGGCGACCACCGAGATCTACACGCT	TCAACTATGTCT	TATGGTAATT	GT	GTGYCAGCMGCCGCGGTAA	AATGATACGGCGACCACCGAGATCTACACGCTTCAACTATGTCTTATGGTAATTGTGTGYCAGCMGCCGCGGTAA
8	E3	515rcbc722	AATGATACGGCGACCACCGAGATCTACACGCT	TATAGAAGAATG	TATGGTAATT	GT	GTGYCAGCMGCCGCGGTAA	AATGATACGGCGACCACCGAGATCTACACGCTTATAGAAGAATGTATGGTAATTGTGTGYCAGCMGCCGCGGTAA
8	E4	515rcbc723	AATGATACGGCGACCACCGAGATCTACACGCT	CTAATATTTGAA	TATGGTAATT	GT	GTGYCAGCMGCCGCGGTAA	AATGATACGGCGACCACCGAGATCTACACGCTCTAATATTTGAATATGGTAATTGTGTGYCAGCMGCCGCGGTAA
8	E5	515rcbc724	AATGATACGGCGACCACCGAGATCTACACGCT	GAGCATTACATG	TATGGTAATT	GT	GTGYCAGCMGCCGCGGTAA	AATGATACGGCGACCACCGAGATCTACACGCTGAGCATTACATGTATGGTAATTGTGTGYCAGCMGCCGCGGTAA
8	E6	515rcbc725	AATGATACGGCGACCACCGAGATCTACACGCT	ATATACCTGCGG	TATGGTAATT	GT	GTGYCAGCMGCCGCGGTAA	AATGATACGGCGACCACCGAGATCTACACGCTATATACCTGCGGTATGGTAATTGTGTGYCAGCMGCCGCGGTAA
8	E7	515rcbc726	AATGATACGGCGACCACCGAGATCTACACGCT	CAATATTCAATA	TATGGTAATT	GT	GTGYCAGCMGCCGCGGTAA	AATGATACGGCGACCACCGAGATCTACACGCTCAATATTCAATATATGGTAATTGTGTGYCAGCMGCCGCGGTAA
8	E8	515rcbc727	AATGATACGGCGACCACCGAGATCTACACGCT	AAGTGCTTGGTA	TATGGTAATT	GT	GTGYCAGCMGCCGCGGTAA	AATGATACGGCGACCACCGAGATCTACACGCTAAGTGCTTGGTATATGGTAATTGTGTGYCAGCMGCCGCGGTAA
8	E9	515rcbc728	AATGATACGGCGACCACCGAGATCTACACGCT	GCGGAGCACGTC	TATGGTAATT	GT	GTGYCAGCMGCCGCGGTAA	AATGATACGGCGACCACCGAGATCTACACGCTGCGGAGCACGTCTATGGTAATTGTGTGYCAGCMGCCGCGGTAA
8	E10	515rcbc729	AATGATACGGCGACCACCGAGATCTACACGCT	TCCCGCCTACGC	TATGGTAATT	GT	GTGYCAGCMGCCGCGGTAA	AATGATACGGCGACCACCGAGATCTACACGCTTCCCGCCTACGCTATGGTAATTGTGTGYCAGCMGCCGCGGTAA
8	E11	515rcbc730	AATGATACGGCGACCACCGAGATCTACACGCT	CCTGGTGTCCGT	TATGGTAATT	GT	GTGYCAGCMGCCGCGGTAA	AATGATACGGCGACCACCGAGATCTACACGCTCCTGGTGTCCGTTATGGTAATTGTGTGYCAGCMGCCGCGGTAA
8	E12	515rcbc731	AATGATACGGCGACCACCGAGATCTACACGCT	GGTCCCGAAATT	TATGGTAATT	GT	GTGYCAGCMGCCGCGGTAA	AATGATACGGCGACCACCGAGATCTACACGCTGGTCCCGAAATTTATGGTAATTGTGTGYCAGCMGCCGCGGTAA
8	F1	515rcbc732	AATGATACGGCGACCACCGAGATCTACACGCT	TTACCACATCTA	TATGGTAATT	GT	GTGYCAGCMGCCGCGGTAA	AATGATACGGCGACCACCGAGATCTACACGCTTTACCACATCTATATGGTAATTGTGTGYCAGCMGCCGCGGTAA
8	F2	515rcbc733	AATGATACGGCGACCACCGAGATCTACACGCT	TGGCATGTTGGT	TATGGTAATT	GT	GTGYCAGCMGCCGCGGTAA	AATGATACGGCGACCACCGAGATCTACACGCTTGGCATGTTGGTTATGGTAATTGTGTGYCAGCMGCCGCGGTAA
8	F3	515rcbc734	AATGATACGGCGACCACCGAGATCTACACGCT	GTGTGCTAACGT	TATGGTAATT	GT	GTGYCAGCMGCCGCGGTAA	AATGATACGGCGACCACCGAGATCTACACGCTGTGTGCTAACGTTATGGTAATTGTGTGYCAGCMGCCGCGGTAA
8	F4	515rcbc735	AATGATACGGCGACCACCGAGATCTACACGCT	TGAGTTCGGTCC	TATGGTAATT	GT	GTGYCAGCMGCCGCGGTAA	AATGATACGGCGACCACCGAGATCTACACGCTTGAGTTCGGTCCTATGGTAATTGTGTGYCAGCMGCCGCGGTAA
8	F5	515rcbc736	AATGATACGGCGACCACCGAGATCTACACGCT	AGACAAGCTTCC	TATGGTAATT	GT	GTGYCAGCMGCCGCGGTAA	AATGATACGGCGACCACCGAGATCTACACGCTAGACAAGCTTCCTATGGTAATTGTGTGYCAGCMGCCGCGGTAA
8	F6	515rcbc737	AATGATACGGCGACCACCGAGATCTACACGCT	TATAATCCGAGG	TATGGTAATT	GT	GTGYCAGCMGCCGCGGTAA	AATGATACGGCGACCACCGAGATCTACACGCTTATAATCCGAGGTATGGTAATTGTGTGYCAGCMGCCGCGGTAA
8	F7	515rcbc738	AATGATACGGCGACCACCGAGATCTACACGCT	ATAAAGAGGAGG	TATGGTAATT	GT	GTGYCAGCMGCCGCGGTAA	AATGATACGGCGACCACCGAGATCTACACGCTATAAAGAGGAGGTATGGTAATTGTGTGYCAGCMGCCGCGGTAA
8	F8	515rcbc739	AATGATACGGCGACCACCGAGATCTACACGCT	AGTTTGCGAGAT	TATGGTAATT	GT	GTGYCAGCMGCCGCGGTAA	AATGATACGGCGACCACCGAGATCTACACGCTAGTTTGCGAGATTATGGTAATTGTGTGYCAGCMGCCGCGGTAA
8	F9	515rcbc740	AATGATACGGCGACCACCGAGATCTACACGCT	AAGCTAAAGCTA	TATGGTAATT	GT	GTGYCAGCMGCCGCGGTAA	AATGATACGGCGACCACCGAGATCTACACGCTAAGCTAAAGCTATATGGTAATTGTGTGYCAGCMGCCGCGGTAA
8	F10	515rcbc741	AATGATACGGCGACCACCGAGATCTACACGCT	ACCCTGGGTATC	TATGGTAATT	GT	GTGYCAGCMGCCGCGGTAA	AATGATACGGCGACCACCGAGATCTACACGCTACCCTGGGTATCTATGGTAATTGTGTGYCAGCMGCCGCGGTAA
8	F11	515rcbc742	AATGATACGGCGACCACCGAGATCTACACGCT	GGAAGCTTAACT	TATGGTAATT	GT	GTGYCAGCMGCCGCGGTAA	AATGATACGGCGACCACCGAGATCTACACGCTGGAAGCTTAACTTATGGTAATTGTGTGYCAGCMGCCGCGGTAA
8	F12	515rcbc743	AATGATACGGCGACCACCGAGATCTACACGCT	GACAATTCCGAA	TATGGTAATT	GT	GTGYCAGCMGCCGCGGTAA	AATGATACGGCGACCACCGAGATCTACACGCTGACAATTCCGAATATGGTAATTGTGTGYCAGCMGCCGCGGTAA
8	G1	515rcbc744	AATGATACGGCGACCACCGAGATCTACACGCT	ATGCAACTCGAA	TATGGTAATT	GT	GTGYCAGCMGCCGCGGTAA	AATGATACGGCGACCACCGAGATCTACACGCTATGCAACTCGAATATGGTAATTGTGTGYCAGCMGCCGCGGTAA
8	G2	515rcbc745	AATGATACGGCGACCACCGAGATCTACACGCT	ATCATCTCGGCG	TATGGTAATT	GT	GTGYCAGCMGCCGCGGTAA	AATGATACGGCGACCACCGAGATCTACACGCTATCATCTCGGCGTATGGTAATTGTGTGYCAGCMGCCGCGGTAA
8	G3	515rcbc746	AATGATACGGCGACCACCGAGATCTACACGCT	GTCTATACATAT	TATGGTAATT	GT	GTGYCAGCMGCCGCGGTAA	AATGATACGGCGACCACCGAGATCTACACGCTGTCTATACATATTATGGTAATTGTGTGYCAGCMGCCGCGGTAA
8	G4	515rcbc747	AATGATACGGCGACCACCGAGATCTACACGCT	CTCAGGAGACTT	TATGGTAATT	GT	GTGYCAGCMGCCGCGGTAA	AATGATACGGCGACCACCGAGATCTACACGCTCTCAGGAGACTTTATGGTAATTGTGTGYCAGCMGCCGCGGTAA
8	G5	515rcbc748	AATGATACGGCGACCACCGAGATCTACACGCT	CATCCTGAGCAA	TATGGTAATT	GT	GTGYCAGCMGCCGCGGTAA	AATGATACGGCGACCACCGAGATCTACACGCTCATCCTGAGCAATATGGTAATTGTGTGYCAGCMGCCGCGGTAA
8	G6	515rcbc749	AATGATACGGCGACCACCGAGATCTACACGCT	GTGACTAGTGAT	TATGGTAATT	GT	GTGYCAGCMGCCGCGGTAA	AATGATACGGCGACCACCGAGATCTACACGCTGTGACTAGTGATTATGGTAATTGTGTGYCAGCMGCCGCGGTAA
8	G7	515rcbc750	AATGATACGGCGACCACCGAGATCTACACGCT	TCATGTGAACGA	TATGGTAATT	GT	GTGYCAGCMGCCGCGGTAA	AATGATACGGCGACCACCGAGATCTACACGCTTCATGTGAACGATATGGTAATTGTGTGYCAGCMGCCGCGGTAA
8	G8	515rcbc751	AATGATACGGCGACCACCGAGATCTACACGCT	CACTTGCTCTCT	TATGGTAATT	GT	GTGYCAGCMGCCGCGGTAA	AATGATACGGCGACCACCGAGATCTACACGCTCACTTGCTCTCTTATGGTAATTGTGTGYCAGCMGCCGCGGTAA
8	G9	515rcbc752	AATGATACGGCGACCACCGAGATCTACACGCT	ACAATCCCGAGT	TATGGTAATT	GT	GTGYCAGCMGCCGCGGTAA	AATGATACGGCGACCACCGAGATCTACACGCTACAATCCCGAGTTATGGTAATTGTGTGYCAGCMGCCGCGGTAA
8	G10	515rcbc753	AATGATACGGCGACCACCGAGATCTACACGCT	GTTCCCAACGGT	TATGGTAATT	GT	GTGYCAGCMGCCGCGGTAA	AATGATACGGCGACCACCGAGATCTACACGCTGTTCCCAACGGTTATGGTAATTGTGTGYCAGCMGCCGCGGTAA
8	G11	515rcbc754	AATGATACGGCGACCACCGAGATCTACACGCT	ATAATCTAATCC	TATGGTAATT	GT	GTGYCAGCMGCCGCGGTAA	AATGATACGGCGACCACCGAGATCTACACGCTATAATCTAATCCTATGGTAATTGTGTGYCAGCMGCCGCGGTAA
8	G12	515rcbc755	AATGATACGGCGACCACCGAGATCTACACGCT	TAGGTCTAGGTC	TATGGTAATT	GT	GTGYCAGCMGCCGCGGTAA	AATGATACGGCGACCACCGAGATCTACACGCTTAGGTCTAGGTCTATGGTAATTGTGTGYCAGCMGCCGCGGTAA
8	H1	515rcbc756	AATGATACGGCGACCACCGAGATCTACACGCT	TTGGTGCCTGTG	TATGGTAATT	GT	GTGYCAGCMGCCGCGGTAA	AATGATACGGCGACCACCGAGATCTACACGCTTTGGTGCCTGTGTATGGTAATTGTGTGYCAGCMGCCGCGGTAA
8	H2	515rcbc757	AATGATACGGCGACCACCGAGATCTACACGCT	ATTGGGACATAA	TATGGTAATT	GT	GTGYCAGCMGCCGCGGTAA	AATGATACGGCGACCACCGAGATCTACACGCTATTGGGACATAATATGGTAATTGTGTGYCAGCMGCCGCGGTAA
8	H3	515rcbc758	AATGATACGGCGACCACCGAGATCTACACGCT	AGTTCGGCATTG	TATGGTAATT	GT	GTGYCAGCMGCCGCGGTAA	AATGATACGGCGACCACCGAGATCTACACGCTAGTTCGGCATTGTATGGTAATTGTGTGYCAGCMGCCGCGGTAA
8	H4	515rcbc759	AATGATACGGCGACCACCGAGATCTACACGCT	TCTGATCGAGGT	TATGGTAATT	GT	GTGYCAGCMGCCGCGGTAA	AATGATACGGCGACCACCGAGATCTACACGCTTCTGATCGAGGTTATGGTAATTGTGTGYCAGCMGCCGCGGTAA
8	H5	515rcbc760	AATGATACGGCGACCACCGAGATCTACACGCT	GAATGACGTTTG	TATGGTAATT	GT	GTGYCAGCMGCCGCGGTAA	AATGATACGGCGACCACCGAGATCTACACGCTGAATGACGTTTGTATGGTAATTGTGTGYCAGCMGCCGCGGTAA
8	H6	515rcbc761	AATGATACGGCGACCACCGAGATCTACACGCT	GAAGGAAAGTAG	TATGGTAATT	GT	GTGYCAGCMGCCGCGGTAA	AATGATACGGCGACCACCGAGATCTACACGCTGAAGGAAAGTAGTATGGTAATTGTGTGYCAGCMGCCGCGGTAA
8	H7	515rcbc762	AATGATACGGCGACCACCGAGATCTACACGCT	AACTGGAACCCT	TATGGTAATT	GT	GTGYCAGCMGCCGCGGTAA	AATGATACGGCGACCACCGAGATCTACACGCTAACTGGAACCCTTATGGTAATTGTGTGYCAGCMGCCGCGGTAA
8	H8	515rcbc763	AATGATACGGCGACCACCGAGATCTACACGCT	AGGAATACTCAC	TATGGTAATT	GT	GTGYCAGCMGCCGCGGTAA	AATGATACGGCGACCACCGAGATCTACACGCTAGGAATACTCACTATGGTAATTGTGTGYCAGCMGCCGCGGTAA
8	H9	515rcbc764	AATGATACGGCGACCACCGAGATCTACACGCT	CCATCGACGCTC	TATGGTAATT	GT	GTGYCAGCMGCCGCGGTAA	AATGATACGGCGACCACCGAGATCTACACGCTCCATCGACGCTCTATGGTAATTGTGTGYCAGCMGCCGCGGTAA
8	H10	515rcbc765	AATGATACGGCGACCACCGAGATCTACACGCT	GTCACCAATCCG	TATGGTAATT	GT	GTGYCAGCMGCCGCGGTAA	AATGATACGGCGACCACCGAGATCTACACGCTGTCACCAATCCGTATGGTAATTGTGTGYCAGCMGCCGCGGTAA
8	H11	515rcbc766	AATGATACGGCGACCACCGAGATCTACACGCT	GCCAGGCTTCCT	TATGGTAATT	GT	GTGYCAGCMGCCGCGGTAA	AATGATACGGCGACCACCGAGATCTACACGCTGCCAGGCTTCCTTATGGTAATTGTGTGYCAGCMGCCGCGGTAA
8	H12	515rcbc767	AATGATACGGCGACCACCGAGATCTACACGCT	GCACCAATCTGC	TATGGTAATT	GT	GTGYCAGCMGCCGCGGTAA	AATGATACGGCGACCACCGAGATCTACACGCTGCACCAATCTGCTATGGTAATTGTGTGYCAGCMGCCGCGGTAA
9	A1	515rcbc768	AATGATACGGCGACCACCGAGATCTACACGCT	ATCAGGTAAACA	TATGGTAATT	GT	GTGYCAGCMGCCGCGGTAA	AATGATACGGCGACCACCGAGATCTACACGCTATCAGGTAAACATATGGTAATTGTGTGYCAGCMGCCGCGGTAA
9	A2	515rcbc769	AATGATACGGCGACCACCGAGATCTACACGCT	GGTTCGGTCCAT	TATGGTAATT	GT	GTGYCAGCMGCCGCGGTAA	AATGATACGGCGACCACCGAGATCTACACGCTGGTTCGGTCCATTATGGTAATTGTGTGYCAGCMGCCGCGGTAA
9	A3	515rcbc770	AATGATACGGCGACCACCGAGATCTACACGCT	TCTGCACTGAGC	TATGGTAATT	GT	GTGYCAGCMGCCGCGGTAA	AATGATACGGCGACCACCGAGATCTACACGCTTCTGCACTGAGCTATGGTAATTGTGTGYCAGCMGCCGCGGTAA
9	A4	515rcbc771	AATGATACGGCGACCACCGAGATCTACACGCT	ACAAATCGTTGG	TATGGTAATT	GT	GTGYCAGCMGCCGCGGTAA	AATGATACGGCGACCACCGAGATCTACACGCTACAAATCGTTGGTATGGTAATTGTGTGYCAGCMGCCGCGGTAA
9	A5	515rcbc772	AATGATACGGCGACCACCGAGATCTACACGCT	TCAATCGCTTTC	TATGGTAATT	GT	GTGYCAGCMGCCGCGGTAA	AATGATACGGCGACCACCGAGATCTACACGCTTCAATCGCTTTCTATGGTAATTGTGTGYCAGCMGCCGCGGTAA
9	A6	515rcbc773	AATGATACGGCGACCACCGAGATCTACACGCT	TACGACTCTGGC	TATGGTAATT	GT	GTGYCAGCMGCCGCGGTAA	AATGATACGGCGACCACCGAGATCTACACGCTTACGACTCTGGCTATGGTAATTGTGTGYCAGCMGCCGCGGTAA
9	A7	515rcbc774	AATGATACGGCGACCACCGAGATCTACACGCT	CTTGAACCCGAC	TATGGTAATT	GT	GTGYCAGCMGCCGCGGTAA	AATGATACGGCGACCACCGAGATCTACACGCTCTTGAACCCGACTATGGTAATTGTGTGYCAGCMGCCGCGGTAA
9	A8	515rcbc775	AATGATACGGCGACCACCGAGATCTACACGCT	GGCGGGTCTAGA	TATGGTAATT	GT	GTGYCAGCMGCCGCGGTAA	AATGATACGGCGACCACCGAGATCTACACGCTGGCGGGTCTAGATATGGTAATTGTGTGYCAGCMGCCGCGGTAA
9	A9	515rcbc776	AATGATACGGCGACCACCGAGATCTACACGCT	GCAGATTTCCAG	TATGGTAATT	GT	GTGYCAGCMGCCGCGGTAA	AATGATACGGCGACCACCGAGATCTACACGCTGCAGATTTCCAGTATGGTAATTGTGTGYCAGCMGCCGCGGTAA
9	A10	515rcbc777	AATGATACGGCGACCACCGAGATCTACACGCT	CGACCCATACGT	TATGGTAATT	GT	GTGYCAGCMGCCGCGGTAA	AATGATACGGCGACCACCGAGATCTACACGCTCGACCCATACGTTATGGTAATTGTGTGYCAGCMGCCGCGGTAA
9	A11	515rcbc778	AATGATACGGCGACCACCGAGATCTACACGCT	GAAAGGTGAGAA	TATGGTAATT	GT	GTGYCAGCMGCCGCGGTAA	AATGATACGGCGACCACCGAGATCTACACGCTGAAAGGTGAGAATATGGTAATTGTGTGYCAGCMGCCGCGGTAA
9	A12	515rcbc779	AATGATACGGCGACCACCGAGATCTACACGCT	TGCAGATCCAAC	TATGGTAATT	GT	GTGYCAGCMGCCGCGGTAA	AATGATACGGCGACCACCGAGATCTACACGCTTGCAGATCCAACTATGGTAATTGTGTGYCAGCMGCCGCGGTAA
9	B1	515rcbc780	AATGATACGGCGACCACCGAGATCTACACGCT	ACCTTGACAAGA	TATGGTAATT	GT	GTGYCAGCMGCCGCGGTAA	AATGATACGGCGACCACCGAGATCTACACGCTACCTTGACAAGATATGGTAATTGTGTGYCAGCMGCCGCGGTAA
9	B2	515rcbc781	AATGATACGGCGACCACCGAGATCTACACGCT	TTCCATCATGTC	TATGGTAATT	GT	GTGYCAGCMGCCGCGGTAA	AATGATACGGCGACCACCGAGATCTACACGCTTTCCATCATGTCTATGGTAATTGTGTGYCAGCMGCCGCGGTAA
9	B3	515rcbc782	AATGATACGGCGACCACCGAGATCTACACGCT	ACTCCACGCTCG	TATGGTAATT	GT	GTGYCAGCMGCCGCGGTAA	AATGATACGGCGACCACCGAGATCTACACGCTACTCCACGCTCGTATGGTAATTGTGTGYCAGCMGCCGCGGTAA
9	B4	515rcbc783	AATGATACGGCGACCACCGAGATCTACACGCT	GGTTACGGTTAC	TATGGTAATT	GT	GTGYCAGCMGCCGCGGTAA	AATGATACGGCGACCACCGAGATCTACACGCTGGTTACGGTTACTATGGTAATTGTGTGYCAGCMGCCGCGGTAA
9	B5	515rcbc784	AATGATACGGCGACCACCGAGATCTACACGCT	ATTGCGCTACCG	TATGGTAATT	GT	GTGYCAGCMGCCGCGGTAA	AATGATACGGCGACCACCGAGATCTACACGCTATTGCGCTACCGTATGGTAATTGTGTGYCAGCMGCCGCGGTAA
9	B6	515rcbc785	AATGATACGGCGACCACCGAGATCTACACGCT	AGGACCTCGTTC	TATGGTAATT	GT	GTGYCAGCMGCCGCGGTAA	AATGATACGGCGACCACCGAGATCTACACGCTAGGACCTCGTTCTATGGTAATTGTGTGYCAGCMGCCGCGGTAA
9	B7	515rcbc786	AATGATACGGCGACCACCGAGATCTACACGCT	CTCGCTAGATAG	TATGGTAATT	GT	GTGYCAGCMGCCGCGGTAA	AATGATACGGCGACCACCGAGATCTACACGCTCTCGCTAGATAGTATGGTAATTGTGTGYCAGCMGCCGCGGTAA
9	B8	515rcbc787	AATGATACGGCGACCACCGAGATCTACACGCT	CCGTCGCTCGTA	TATGGTAATT	GT	GTGYCAGCMGCCGCGGTAA	AATGATACGGCGACCACCGAGATCTACACGCTCCGTCGCTCGTATATGGTAATTGTGTGYCAGCMGCCGCGGTAA
9	B9	515rcbc788	AATGATACGGCGACCACCGAGATCTACACGCT	GAATCAAATCGA	TATGGTAATT	GT	GTGYCAGCMGCCGCGGTAA	AATGATACGGCGACCACCGAGATCTACACGCTGAATCAAATCGATATGGTAATTGTGTGYCAGCMGCCGCGGTAA
9	B10	515rcbc789	AATGATACGGCGACCACCGAGATCTACACGCT	CGTCGTCTAAGA	TATGGTAATT	GT	GTGYCAGCMGCCGCGGTAA	AATGATACGGCGACCACCGAGATCTACACGCTCGTCGTCTAAGATATGGTAATTGTGTGYCAGCMGCCGCGGTAA
9	B11	515rcbc790	AATGATACGGCGACCACCGAGATCTACACGCT	TCGAAACATGCA	TATGGTAATT	GT	GTGYCAGCMGCCGCGGTAA	AATGATACGGCGACCACCGAGATCTACACGCTTCGAAACATGCATATGGTAATTGTGTGYCAGCMGCCGCGGTAA
9	B12	515rcbc791	AATGATACGGCGACCACCGAGATCTACACGCT	CTGTCAGTGACC	TATGGTAATT	GT	GTGYCAGCMGCCGCGGTAA	AATGATACGGCGACCACCGAGATCTACACGCTCTGTCAGTGACCTATGGTAATTGTGTGYCAGCMGCCGCGGTAA
9	C1	515rcbc792	AATGATACGGCGACCACCGAGATCTACACGCT	GCTACCTTGCGC	TATGGTAATT	GT	GTGYCAGCMGCCGCGGTAA	AATGATACGGCGACCACCGAGATCTACACGCTGCTACCTTGCGCTATGGTAATTGTGTGYCAGCMGCCGCGGTAA
9	C2	515rcbc793	AATGATACGGCGACCACCGAGATCTACACGCT	TTACAGGAGTAA	TATGGTAATT	GT	GTGYCAGCMGCCGCGGTAA	AATGATACGGCGACCACCGAGATCTACACGCTTTACAGGAGTAATATGGTAATTGTGTGYCAGCMGCCGCGGTAA
9	C3	515rcbc794	AATGATACGGCGACCACCGAGATCTACACGCT	AAGGTCAATCGT	TATGGTAATT	GT	GTGYCAGCMGCCGCGGTAA	AATGATACGGCGACCACCGAGATCTACACGCTAAGGTCAATCGTTATGGTAATTGTGTGYCAGCMGCCGCGGTAA
9	C4	515rcbc795	AATGATACGGCGACCACCGAGATCTACACGCT	ATATGGAAACTG	TATGGTAATT	GT	GTGYCAGCMGCCGCGGTAA	AATGATACGGCGACCACCGAGATCTACACGCTATATGGAAACTGTATGGTAATTGTGTGYCAGCMGCCGCGGTAA
9	C5	515rcbc796	AATGATACGGCGACCACCGAGATCTACACGCT	GATCTGCGATCC	TATGGTAATT	GT	GTGYCAGCMGCCGCGGTAA	AATGATACGGCGACCACCGAGATCTACACGCTGATCTGCGATCCTATGGTAATTGTGTGYCAGCMGCCGCGGTAA
9	C6	515rcbc797	AATGATACGGCGACCACCGAGATCTACACGCT	CGGATAACCTCC	TATGGTAATT	GT	GTGYCAGCMGCCGCGGTAA	AATGATACGGCGACCACCGAGATCTACACGCTCGGATAACCTCCTATGGTAATTGTGTGYCAGCMGCCGCGGTAA
9	C7	515rcbc798	AATGATACGGCGACCACCGAGATCTACACGCT	GTATGTTTGTTC	TATGGTAATT	GT	GTGYCAGCMGCCGCGGTAA	AATGATACGGCGACCACCGAGATCTACACGCTGTATGTTTGTTCTATGGTAATTGTGTGYCAGCMGCCGCGGTAA
9	C8	515rcbc799	AATGATACGGCGACCACCGAGATCTACACGCT	TAGAGCTGCCAT	TATGGTAATT	GT	GTGYCAGCMGCCGCGGTAA	AATGATACGGCGACCACCGAGATCTACACGCTTAGAGCTGCCATTATGGTAATTGTGTGYCAGCMGCCGCGGTAA
9	C9	515rcbc800	AATGATACGGCGACCACCGAGATCTACACGCT	ATTAAGCCTGGA	TATGGTAATT	GT	GTGYCAGCMGCCGCGGTAA	AATGATACGGCGACCACCGAGATCTACACGCTATTAAGCCTGGATATGGTAATTGTGTGYCAGCMGCCGCGGTAA
9	C10	515rcbc801	AATGATACGGCGACCACCGAGATCTACACGCT	CTAATTCTCTGC	TATGGTAATT	GT	GTGYCAGCMGCCGCGGTAA	AATGATACGGCGACCACCGAGATCTACACGCTCTAATTCTCTGCTATGGTAATTGTGTGYCAGCMGCCGCGGTAA
9	C11	515rcbc802	AATGATACGGCGACCACCGAGATCTACACGCT	CGTGTAGTAGAT	TATGGTAATT	GT	GTGYCAGCMGCCGCGGTAA	AATGATACGGCGACCACCGAGATCTACACGCTCGTGTAGTAGATTATGGTAATTGTGTGYCAGCMGCCGCGGTAA
9	C12	515rcbc803	AATGATACGGCGACCACCGAGATCTACACGCT	ATGAGGGTCGCG	TATGGTAATT	GT	GTGYCAGCMGCCGCGGTAA	AATGATACGGCGACCACCGAGATCTACACGCTATGAGGGTCGCGTATGGTAATTGTGTGYCAGCMGCCGCGGTAA
9	D1	515rcbc804	AATGATACGGCGACCACCGAGATCTACACGCT	CCATCTTACCAT	TATGGTAATT	GT	GTGYCAGCMGCCGCGGTAA	AATGATACGGCGACCACCGAGATCTACACGCTCCATCTTACCATTATGGTAATTGTGTGYCAGCMGCCGCGGTAA
9	D2	515rcbc805	AATGATACGGCGACCACCGAGATCTACACGCT	TATTCGTATTCG	TATGGTAATT	GT	GTGYCAGCMGCCGCGGTAA	AATGATACGGCGACCACCGAGATCTACACGCTTATTCGTATTCGTATGGTAATTGTGTGYCAGCMGCCGCGGTAA
9	D3	515rcbc806	AATGATACGGCGACCACCGAGATCTACACGCT	TTAAACCGCGCC	TATGGTAATT	GT	GTGYCAGCMGCCGCGGTAA	AATGATACGGCGACCACCGAGATCTACACGCTTTAAACCGCGCCTATGGTAATTGTGTGYCAGCMGCCGCGGTAA
9	D4	515rcbc807	AATGATACGGCGACCACCGAGATCTACACGCT	CGGCGCATTATA	TATGGTAATT	GT	GTGYCAGCMGCCGCGGTAA	AATGATACGGCGACCACCGAGATCTACACGCTCGGCGCATTATATATGGTAATTGTGTGYCAGCMGCCGCGGTAA
9	D5	515rcbc808	AATGATACGGCGACCACCGAGATCTACACGCT	ACCAGCTCAGAT	TATGGTAATT	GT	GTGYCAGCMGCCGCGGTAA	AATGATACGGCGACCACCGAGATCTACACGCTACCAGCTCAGATTATGGTAATTGTGTGYCAGCMGCCGCGGTAA
9	D6	515rcbc809	AATGATACGGCGACCACCGAGATCTACACGCT	GTTATCGCATGG	TATGGTAATT	GT	GTGYCAGCMGCCGCGGTAA	AATGATACGGCGACCACCGAGATCTACACGCTGTTATCGCATGGTATGGTAATTGTGTGYCAGCMGCCGCGGTAA
9	D7	515rcbc810	AATGATACGGCGACCACCGAGATCTACACGCT	TCTGAGGTTGCC	TATGGTAATT	GT	GTGYCAGCMGCCGCGGTAA	AATGATACGGCGACCACCGAGATCTACACGCTTCTGAGGTTGCCTATGGTAATTGTGTGYCAGCMGCCGCGGTAA
9	D8	515rcbc811	AATGATACGGCGACCACCGAGATCTACACGCT	TCGAAGACGTAT	TATGGTAATT	GT	GTGYCAGCMGCCGCGGTAA	AATGATACGGCGACCACCGAGATCTACACGCTTCGAAGACGTATTATGGTAATTGTGTGYCAGCMGCCGCGGTAA
9	D9	515rcbc812	AATGATACGGCGACCACCGAGATCTACACGCT	CGATGGCGCGAC	TATGGTAATT	GT	GTGYCAGCMGCCGCGGTAA	AATGATACGGCGACCACCGAGATCTACACGCTCGATGGCGCGACTATGGTAATTGTGTGYCAGCMGCCGCGGTAA
9	D10	515rcbc813	AATGATACGGCGACCACCGAGATCTACACGCT	GTGCTAATAGGT	TATGGTAATT	GT	GTGYCAGCMGCCGCGGTAA	AATGATACGGCGACCACCGAGATCTACACGCTGTGCTAATAGGTTATGGTAATTGTGTGYCAGCMGCCGCGGTAA
9	D11	515rcbc814	AATGATACGGCGACCACCGAGATCTACACGCT	CGCGCTGGCCCG	TATGGTAATT	GT	GTGYCAGCMGCCGCGGTAA	AATGATACGGCGACCACCGAGATCTACACGCTCGCGCTGGCCCGTATGGTAATTGTGTGYCAGCMGCCGCGGTAA
9	D12	515rcbc815	AATGATACGGCGACCACCGAGATCTACACGCT	TTCGAAACTTTC	TATGGTAATT	GT	GTGYCAGCMGCCGCGGTAA	AATGATACGGCGACCACCGAGATCTACACGCTTTCGAAACTTTCTATGGTAATTGTGTGYCAGCMGCCGCGGTAA
9	E1	515rcbc816	AATGATACGGCGACCACCGAGATCTACACGCT	AGGCGGCCCATG	TATGGTAATT	GT	GTGYCAGCMGCCGCGGTAA	AATGATACGGCGACCACCGAGATCTACACGCTAGGCGGCCCATGTATGGTAATTGTGTGYCAGCMGCCGCGGTAA
9	E2	515rcbc817	AATGATACGGCGACCACCGAGATCTACACGCT	CAGTCAGGCCTT	TATGGTAATT	GT	GTGYCAGCMGCCGCGGTAA	AATGATACGGCGACCACCGAGATCTACACGCTCAGTCAGGCCTTTATGGTAATTGTGTGYCAGCMGCCGCGGTAA
9	E3	515rcbc818	AATGATACGGCGACCACCGAGATCTACACGCT	GTGCGCCTTCTG	TATGGTAATT	GT	GTGYCAGCMGCCGCGGTAA	AATGATACGGCGACCACCGAGATCTACACGCTGTGCGCCTTCTGTATGGTAATTGTGTGYCAGCMGCCGCGGTAA
9	E4	515rcbc819	AATGATACGGCGACCACCGAGATCTACACGCT	CGCTGCTTCGGT	TATGGTAATT	GT	GTGYCAGCMGCCGCGGTAA	AATGATACGGCGACCACCGAGATCTACACGCTCGCTGCTTCGGTTATGGTAATTGTGTGYCAGCMGCCGCGGTAA
9	E5	515rcbc820	AATGATACGGCGACCACCGAGATCTACACGCT	CATGCCAACATG	TATGGTAATT	GT	GTGYCAGCMGCCGCGGTAA	AATGATACGGCGACCACCGAGATCTACACGCTCATGCCAACATGTATGGTAATTGTGTGYCAGCMGCCGCGGTAA
9	E6	515rcbc821	AATGATACGGCGACCACCGAGATCTACACGCT	AGCGAGAAGTGA	TATGGTAATT	GT	GTGYCAGCMGCCGCGGTAA	AATGATACGGCGACCACCGAGATCTACACGCTAGCGAGAAGTGATATGGTAATTGTGTGYCAGCMGCCGCGGTAA
9	E7	515rcbc822	AATGATACGGCGACCACCGAGATCTACACGCT	TTCACTGTGCGG	TATGGTAATT	GT	GTGYCAGCMGCCGCGGTAA	AATGATACGGCGACCACCGAGATCTACACGCTTTCACTGTGCGGTATGGTAATTGTGTGYCAGCMGCCGCGGTAA
9	E8	515rcbc823	AATGATACGGCGACCACCGAGATCTACACGCT	CATCAGTACGCC	TATGGTAATT	GT	GTGYCAGCMGCCGCGGTAA	AATGATACGGCGACCACCGAGATCTACACGCTCATCAGTACGCCTATGGTAATTGTGTGYCAGCMGCCGCGGTAA
9	E9	515rcbc824	AATGATACGGCGACCACCGAGATCTACACGCT	GTGATCGAGGGC	TATGGTAATT	GT	GTGYCAGCMGCCGCGGTAA	AATGATACGGCGACCACCGAGATCTACACGCTGTGATCGAGGGCTATGGTAATTGTGTGYCAGCMGCCGCGGTAA
9	E10	515rcbc825	AATGATACGGCGACCACCGAGATCTACACGCT	TCATCGATTTAA	TATGGTAATT	GT	GTGYCAGCMGCCGCGGTAA	AATGATACGGCGACCACCGAGATCTACACGCTTCATCGATTTAATATGGTAATTGTGTGYCAGCMGCCGCGGTAA
9	E11	515rcbc826	AATGATACGGCGACCACCGAGATCTACACGCT	GAGGTTCTTGAC	TATGGTAATT	GT	GTGYCAGCMGCCGCGGTAA	AATGATACGGCGACCACCGAGATCTACACGCTGAGGTTCTTGACTATGGTAATTGTGTGYCAGCMGCCGCGGTAA
9	E12	515rcbc827	AATGATACGGCGACCACCGAGATCTACACGCT	TCGTCAAACCCG	TATGGTAATT	GT	GTGYCAGCMGCCGCGGTAA	AATGATACGGCGACCACCGAGATCTACACGCTTCGTCAAACCCGTATGGTAATTGTGTGYCAGCMGCCGCGGTAA
9	F1	515rcbc828	AATGATACGGCGACCACCGAGATCTACACGCT	TTGTAGCCGACA	TATGGTAATT	GT	GTGYCAGCMGCCGCGGTAA	AATGATACGGCGACCACCGAGATCTACACGCTTTGTAGCCGACATATGGTAATTGTGTGYCAGCMGCCGCGGTAA
9	F2	515rcbc829	AATGATACGGCGACCACCGAGATCTACACGCT	ACGAAAGAGCAG	TATGGTAATT	GT	GTGYCAGCMGCCGCGGTAA	AATGATACGGCGACCACCGAGATCTACACGCTACGAAAGAGCAGTATGGTAATTGTGTGYCAGCMGCCGCGGTAA
9	F3	515rcbc830	AATGATACGGCGACCACCGAGATCTACACGCT	TGTGGAAACTCC	TATGGTAATT	GT	GTGYCAGCMGCCGCGGTAA	AATGATACGGCGACCACCGAGATCTACACGCTTGTGGAAACTCCTATGGTAATTGTGTGYCAGCMGCCGCGGTAA
9	F4	515rcbc831	AATGATACGGCGACCACCGAGATCTACACGCT	CGTAGTACCACA	TATGGTAATT	GT	GTGYCAGCMGCCGCGGTAA	AATGATACGGCGACCACCGAGATCTACACGCTCGTAGTACCACATATGGTAATTGTGTGYCAGCMGCCGCGGTAA
9	F5	515rcbc832	AATGATACGGCGACCACCGAGATCTACACGCT	CTATAACACATT	TATGGTAATT	GT	GTGYCAGCMGCCGCGGTAA	AATGATACGGCGACCACCGAGATCTACACGCTCTATAACACATTTATGGTAATTGTGTGYCAGCMGCCGCGGTAA
9	F6	515rcbc833	AATGATACGGCGACCACCGAGATCTACACGCT	ACAGGAGGGTGT	TATGGTAATT	GT	GTGYCAGCMGCCGCGGTAA	AATGATACGGCGACCACCGAGATCTACACGCTACAGGAGGGTGTTATGGTAATTGTGTGYCAGCMGCCGCGGTAA
9	F7	515rcbc834	AATGATACGGCGACCACCGAGATCTACACGCT	GCAACCGATTGT	TATGGTAATT	GT	GTGYCAGCMGCCGCGGTAA	AATGATACGGCGACCACCGAGATCTACACGCTGCAACCGATTGTTATGGTAATTGTGTGYCAGCMGCCGCGGTAA
9	F8	515rcbc835	AATGATACGGCGACCACCGAGATCTACACGCT	TAATATTTCGAC	TATGGTAATT	GT	GTGYCAGCMGCCGCGGTAA	AATGATACGGCGACCACCGAGATCTACACGCTTAATATTTCGACTATGGTAATTGTGTGYCAGCMGCCGCGGTAA
9	F9	515rcbc836	AATGATACGGCGACCACCGAGATCTACACGCT	CGGGCGAATTGG	TATGGTAATT	GT	GTGYCAGCMGCCGCGGTAA	AATGATACGGCGACCACCGAGATCTACACGCTCGGGCGAATTGGTATGGTAATTGTGTGYCAGCMGCCGCGGTAA
9	F10	515rcbc837	AATGATACGGCGACCACCGAGATCTACACGCT	GCGTCCATGAAT	TATGGTAATT	GT	GTGYCAGCMGCCGCGGTAA	AATGATACGGCGACCACCGAGATCTACACGCTGCGTCCATGAATTATGGTAATTGTGTGYCAGCMGCCGCGGTAA
9	F11	515rcbc838	AATGATACGGCGACCACCGAGATCTACACGCT	AGTTGAGGCATT	TATGGTAATT	GT	GTGYCAGCMGCCGCGGTAA	AATGATACGGCGACCACCGAGATCTACACGCTAGTTGAGGCATTTATGGTAATTGTGTGYCAGCMGCCGCGGTAA
9	F12	515rcbc839	AATGATACGGCGACCACCGAGATCTACACGCT	TGTCGTCCCGCC	TATGGTAATT	GT	GTGYCAGCMGCCGCGGTAA	AATGATACGGCGACCACCGAGATCTACACGCTTGTCGTCCCGCCTATGGTAATTGTGTGYCAGCMGCCGCGGTAA
9	G1	515rcbc840	AATGATACGGCGACCACCGAGATCTACACGCT	CTCAAGTCAAAG	TATGGTAATT	GT	GTGYCAGCMGCCGCGGTAA	AATGATACGGCGACCACCGAGATCTACACGCTCTCAAGTCAAAGTATGGTAATTGTGTGYCAGCMGCCGCGGTAA
9	G2	515rcbc841	AATGATACGGCGACCACCGAGATCTACACGCT	CATAGGCCATCA	TATGGTAATT	GT	GTGYCAGCMGCCGCGGTAA	AATGATACGGCGACCACCGAGATCTACACGCTCATAGGCCATCATATGGTAATTGTGTGYCAGCMGCCGCGGTAA
9	G3	515rcbc842	AATGATACGGCGACCACCGAGATCTACACGCT	ACGCCACTTGCC	TATGGTAATT	GT	GTGYCAGCMGCCGCGGTAA	AATGATACGGCGACCACCGAGATCTACACGCTACGCCACTTGCCTATGGTAATTGTGTGYCAGCMGCCGCGGTAA
9	G4	515rcbc843	AATGATACGGCGACCACCGAGATCTACACGCT	AGCAGCTATTGC	TATGGTAATT	GT	GTGYCAGCMGCCGCGGTAA	AATGATACGGCGACCACCGAGATCTACACGCTAGCAGCTATTGCTATGGTAATTGTGTGYCAGCMGCCGCGGTAA
9	G5	515rcbc844	AATGATACGGCGACCACCGAGATCTACACGCT	CGCTTGTGTAGC	TATGGTAATT	GT	GTGYCAGCMGCCGCGGTAA	AATGATACGGCGACCACCGAGATCTACACGCTCGCTTGTGTAGCTATGGTAATTGTGTGYCAGCMGCCGCGGTAA
9	G6	515rcbc845	AATGATACGGCGACCACCGAGATCTACACGCT	ACCACTTGCCAG	TATGGTAATT	GT	GTGYCAGCMGCCGCGGTAA	AATGATACGGCGACCACCGAGATCTACACGCTACCACTTGCCAGTATGGTAATTGTGTGYCAGCMGCCGCGGTAA
9	G7	515rcbc846	AATGATACGGCGACCACCGAGATCTACACGCT	CGAAATGCATGT	TATGGTAATT	GT	GTGYCAGCMGCCGCGGTAA	AATGATACGGCGACCACCGAGATCTACACGCTCGAAATGCATGTTATGGTAATTGTGTGYCAGCMGCCGCGGTAA
9	G8	515rcbc847	AATGATACGGCGACCACCGAGATCTACACGCT	GTGACGTTAGTC	TATGGTAATT	GT	GTGYCAGCMGCCGCGGTAA	AATGATACGGCGACCACCGAGATCTACACGCTGTGACGTTAGTCTATGGTAATTGTGTGYCAGCMGCCGCGGTAA
9	G9	515rcbc848	AATGATACGGCGACCACCGAGATCTACACGCT	TCCGTCATGGGT	TATGGTAATT	GT	GTGYCAGCMGCCGCGGTAA	AATGATACGGCGACCACCGAGATCTACACGCTTCCGTCATGGGTTATGGTAATTGTGTGYCAGCMGCCGCGGTAA
9	G10	515rcbc849	AATGATACGGCGACCACCGAGATCTACACGCT	CAGGCTCAGAGG	TATGGTAATT	GT	GTGYCAGCMGCCGCGGTAA	AATGATACGGCGACCACCGAGATCTACACGCTCAGGCTCAGAGGTATGGTAATTGTGTGYCAGCMGCCGCGGTAA
9	G11	515rcbc850	AATGATACGGCGACCACCGAGATCTACACGCT	CAAGCGTTGTCC	TATGGTAATT	GT	GTGYCAGCMGCCGCGGTAA	AATGATACGGCGACCACCGAGATCTACACGCTCAAGCGTTGTCCTATGGTAATTGTGTGYCAGCMGCCGCGGTAA
9	G12	515rcbc851	AATGATACGGCGACCACCGAGATCTACACGCT	GAGCAACATCCT	TATGGTAATT	GT	GTGYCAGCMGCCGCGGTAA	AATGATACGGCGACCACCGAGATCTACACGCTGAGCAACATCCTTATGGTAATTGTGTGYCAGCMGCCGCGGTAA
9	H1	515rcbc852	AATGATACGGCGACCACCGAGATCTACACGCT	AGTCGGCATCTC	TATGGTAATT	GT	GTGYCAGCMGCCGCGGTAA	AATGATACGGCGACCACCGAGATCTACACGCTAGTCGGCATCTCTATGGTAATTGTGTGYCAGCMGCCGCGGTAA
9	H2	515rcbc853	AATGATACGGCGACCACCGAGATCTACACGCT	CGGGCCGACGAT	TATGGTAATT	GT	GTGYCAGCMGCCGCGGTAA	AATGATACGGCGACCACCGAGATCTACACGCTCGGGCCGACGATTATGGTAATTGTGTGYCAGCMGCCGCGGTAA
9	H3	515rcbc854	AATGATACGGCGACCACCGAGATCTACACGCT	AAGTCGACACAT	TATGGTAATT	GT	GTGYCAGCMGCCGCGGTAA	AATGATACGGCGACCACCGAGATCTACACGCTAAGTCGACACATTATGGTAATTGTGTGYCAGCMGCCGCGGTAA
9	H4	515rcbc855	AATGATACGGCGACCACCGAGATCTACACGCT	ATGAACTATGAG	TATGGTAATT	GT	GTGYCAGCMGCCGCGGTAA	AATGATACGGCGACCACCGAGATCTACACGCTATGAACTATGAGTATGGTAATTGTGTGYCAGCMGCCGCGGTAA
9	H5	515rcbc856	AATGATACGGCGACCACCGAGATCTACACGCT	GTGTTAGATGTG	TATGGTAATT	GT	GTGYCAGCMGCCGCGGTAA	AATGATACGGCGACCACCGAGATCTACACGCTGTGTTAGATGTGTATGGTAATTGTGTGYCAGCMGCCGCGGTAA
9	H6	515rcbc857	AATGATACGGCGACCACCGAGATCTACACGCT	ATGGCAATTCAG	TATGGTAATT	GT	GTGYCAGCMGCCGCGGTAA	AATGATACGGCGACCACCGAGATCTACACGCTATGGCAATTCAGTATGGTAATTGTGTGYCAGCMGCCGCGGTAA
9	H7	515rcbc858	AATGATACGGCGACCACCGAGATCTACACGCT	GTACACTGATAG	TATGGTAATT	GT	GTGYCAGCMGCCGCGGTAA	AATGATACGGCGACCACCGAGATCTACACGCTGTACACTGATAGTATGGTAATTGTGTGYCAGCMGCCGCGGTAA
9	H8	515rcbc859	AATGATACGGCGACCACCGAGATCTACACGCT	TCCGCGCAAGTT	TATGGTAATT	GT	GTGYCAGCMGCCGCGGTAA	AATGATACGGCGACCACCGAGATCTACACGCTTCCGCGCAAGTTTATGGTAATTGTGTGYCAGCMGCCGCGGTAA
9	H9	515rcbc860	AATGATACGGCGACCACCGAGATCTACACGCT	TAGGCCATGTAA	TATGGTAATT	GT	GTGYCAGCMGCCGCGGTAA	AATGATACGGCGACCACCGAGATCTACACGCTTAGGCCATGTAATATGGTAATTGTGTGYCAGCMGCCGCGGTAA
9	H10	515rcbc861	AATGATACGGCGACCACCGAGATCTACACGCT	ATCATTGATTAC	TATGGTAATT	GT	GTGYCAGCMGCCGCGGTAA	AATGATACGGCGACCACCGAGATCTACACGCTATCATTGATTACTATGGTAATTGTGTGYCAGCMGCCGCGGTAA
9	H11	515rcbc862	AATGATACGGCGACCACCGAGATCTACACGCT	GTACCAGGTACT	TATGGTAATT	GT	GTGYCAGCMGCCGCGGTAA	AATGATACGGCGACCACCGAGATCTACACGCTGTACCAGGTACTTATGGTAATTGTGTGYCAGCMGCCGCGGTAA
9	H12	515rcbc863	AATGATACGGCGACCACCGAGATCTACACGCT	AGATCTATGCAG	TATGGTAATT	GT	GTGYCAGCMGCCGCGGTAA	AATGATACGGCGACCACCGAGATCTACACGCTAGATCTATGCAGTATGGTAATTGTGTGYCAGCMGCCGCGGTAA
10	A1	515rcbc864	AATGATACGGCGACCACCGAGATCTACACGCT	TGTGTTACTCCT	TATGGTAATT	GT	GTGYCAGCMGCCGCGGTAA	AATGATACGGCGACCACCGAGATCTACACGCTTGTGTTACTCCTTATGGTAATTGTGTGYCAGCMGCCGCGGTAA
10	A2	515rcbc865	AATGATACGGCGACCACCGAGATCTACACGCT	CCATATCCCGGA	TATGGTAATT	GT	GTGYCAGCMGCCGCGGTAA	AATGATACGGCGACCACCGAGATCTACACGCTCCATATCCCGGATATGGTAATTGTGTGYCAGCMGCCGCGGTAA
10	A3	515rcbc866	AATGATACGGCGACCACCGAGATCTACACGCT	TTGACGACATCG	TATGGTAATT	GT	GTGYCAGCMGCCGCGGTAA	AATGATACGGCGACCACCGAGATCTACACGCTTTGACGACATCGTATGGTAATTGTGTGYCAGCMGCCGCGGTAA
10	A4	515rcbc867	AATGATACGGCGACCACCGAGATCTACACGCT	TACCAATCGGTG	TATGGTAATT	GT	GTGYCAGCMGCCGCGGTAA	AATGATACGGCGACCACCGAGATCTACACGCTTACCAATCGGTGTATGGTAATTGTGTGYCAGCMGCCGCGGTAA
10	A5	515rcbc868	AATGATACGGCGACCACCGAGATCTACACGCT	ATCTGGACGATC	TATGGTAATT	GT	GTGYCAGCMGCCGCGGTAA	AATGATACGGCGACCACCGAGATCTACACGCTATCTGGACGATCTATGGTAATTGTGTGYCAGCMGCCGCGGTAA
10	A6	515rcbc869	AATGATACGGCGACCACCGAGATCTACACGCT	ACTCGTGATAGC	TATGGTAATT	GT	GTGYCAGCMGCCGCGGTAA	AATGATACGGCGACCACCGAGATCTACACGCTACTCGTGATAGCTATGGTAATTGTGTGYCAGCMGCCGCGGTAA
10	A7	515rcbc870	AATGATACGGCGACCACCGAGATCTACACGCT	ATGTGGCGTGTT	TATGGTAATT	GT	GTGYCAGCMGCCGCGGTAA	AATGATACGGCGACCACCGAGATCTACACGCTATGTGGCGTGTTTATGGTAATTGTGTGYCAGCMGCCGCGGTAA
10	A8	515rcbc871	AATGATACGGCGACCACCGAGATCTACACGCT	AGACATACCGTA	TATGGTAATT	GT	GTGYCAGCMGCCGCGGTAA	AATGATACGGCGACCACCGAGATCTACACGCTAGACATACCGTATATGGTAATTGTGTGYCAGCMGCCGCGGTAA
10	A9	515rcbc872	AATGATACGGCGACCACCGAGATCTACACGCT	ACCTCTATTCGT	TATGGTAATT	GT	GTGYCAGCMGCCGCGGTAA	AATGATACGGCGACCACCGAGATCTACACGCTACCTCTATTCGTTATGGTAATTGTGTGYCAGCMGCCGCGGTAA
10	A10	515rcbc873	AATGATACGGCGACCACCGAGATCTACACGCT	AGTGAAATACTG	TATGGTAATT	GT	GTGYCAGCMGCCGCGGTAA	AATGATACGGCGACCACCGAGATCTACACGCTAGTGAAATACTGTATGGTAATTGTGTGYCAGCMGCCGCGGTAA
10	A11	515rcbc874	AATGATACGGCGACCACCGAGATCTACACGCT	ACCTTCGCGCAC	TATGGTAATT	GT	GTGYCAGCMGCCGCGGTAA	AATGATACGGCGACCACCGAGATCTACACGCTACCTTCGCGCACTATGGTAATTGTGTGYCAGCMGCCGCGGTAA
10	A12	515rcbc875	AATGATACGGCGACCACCGAGATCTACACGCT	GATTTAGAGGCT	TATGGTAATT	GT	GTGYCAGCMGCCGCGGTAA	AATGATACGGCGACCACCGAGATCTACACGCTGATTTAGAGGCTTATGGTAATTGTGTGYCAGCMGCCGCGGTAA
10	B1	515rcbc876	AATGATACGGCGACCACCGAGATCTACACGCT	AAGGCTGGGCAC	TATGGTAATT	GT	GTGYCAGCMGCCGCGGTAA	AATGATACGGCGACCACCGAGATCTACACGCTAAGGCTGGGCACTATGGTAATTGTGTGYCAGCMGCCGCGGTAA
10	B2	515rcbc877	AATGATACGGCGACCACCGAGATCTACACGCT	CGATAGGCCTTA	TATGGTAATT	GT	GTGYCAGCMGCCGCGGTAA	AATGATACGGCGACCACCGAGATCTACACGCTCGATAGGCCTTATATGGTAATTGTGTGYCAGCMGCCGCGGTAA
10	B3	515rcbc878	AATGATACGGCGACCACCGAGATCTACACGCT	TAAGATGCAGTC	TATGGTAATT	GT	GTGYCAGCMGCCGCGGTAA	AATGATACGGCGACCACCGAGATCTACACGCTTAAGATGCAGTCTATGGTAATTGTGTGYCAGCMGCCGCGGTAA
10	B4	515rcbc879	AATGATACGGCGACCACCGAGATCTACACGCT	TCCGCAACCTGA	TATGGTAATT	GT	GTGYCAGCMGCCGCGGTAA	AATGATACGGCGACCACCGAGATCTACACGCTTCCGCAACCTGATATGGTAATTGTGTGYCAGCMGCCGCGGTAA
10	B5	515rcbc880	AATGATACGGCGACCACCGAGATCTACACGCT	AGCCGACTCTGT	TATGGTAATT	GT	GTGYCAGCMGCCGCGGTAA	AATGATACGGCGACCACCGAGATCTACACGCTAGCCGACTCTGTTATGGTAATTGTGTGYCAGCMGCCGCGGTAA
10	B6	515rcbc881	AATGATACGGCGACCACCGAGATCTACACGCT	GTGTTCCCAGAA	TATGGTAATT	GT	GTGYCAGCMGCCGCGGTAA	AATGATACGGCGACCACCGAGATCTACACGCTGTGTTCCCAGAATATGGTAATTGTGTGYCAGCMGCCGCGGTAA
10	B7	515rcbc882	AATGATACGGCGACCACCGAGATCTACACGCT	CTCGAGCGTACT	TATGGTAATT	GT	GTGYCAGCMGCCGCGGTAA	AATGATACGGCGACCACCGAGATCTACACGCTCTCGAGCGTACTTATGGTAATTGTGTGYCAGCMGCCGCGGTAA
10	B8	515rcbc883	AATGATACGGCGACCACCGAGATCTACACGCT	GCTGTGATTCGA	TATGGTAATT	GT	GTGYCAGCMGCCGCGGTAA	AATGATACGGCGACCACCGAGATCTACACGCTGCTGTGATTCGATATGGTAATTGTGTGYCAGCMGCCGCGGTAA
10	B9	515rcbc884	AATGATACGGCGACCACCGAGATCTACACGCT	CTGCCCTCGATG	TATGGTAATT	GT	GTGYCAGCMGCCGCGGTAA	AATGATACGGCGACCACCGAGATCTACACGCTCTGCCCTCGATGTATGGTAATTGTGTGYCAGCMGCCGCGGTAA
10	B10	515rcbc885	AATGATACGGCGACCACCGAGATCTACACGCT	TTGGGTACACGT	TATGGTAATT	GT	GTGYCAGCMGCCGCGGTAA	AATGATACGGCGACCACCGAGATCTACACGCTTTGGGTACACGTTATGGTAATTGTGTGYCAGCMGCCGCGGTAA
10	B11	515rcbc886	AATGATACGGCGACCACCGAGATCTACACGCT	GATATCGATGAA	TATGGTAATT	GT	GTGYCAGCMGCCGCGGTAA	AATGATACGGCGACCACCGAGATCTACACGCTGATATCGATGAATATGGTAATTGTGTGYCAGCMGCCGCGGTAA
10	B12	515rcbc887	AATGATACGGCGACCACCGAGATCTACACGCT	AACGCGAAATTC	TATGGTAATT	GT	GTGYCAGCMGCCGCGGTAA	AATGATACGGCGACCACCGAGATCTACACGCTAACGCGAAATTCTATGGTAATTGTGTGYCAGCMGCCGCGGTAA
10	C1	515rcbc888	AATGATACGGCGACCACCGAGATCTACACGCT	GTGAGCACGCAG	TATGGTAATT	GT	GTGYCAGCMGCCGCGGTAA	AATGATACGGCGACCACCGAGATCTACACGCTGTGAGCACGCAGTATGGTAATTGTGTGYCAGCMGCCGCGGTAA
10	C2	515rcbc889	AATGATACGGCGACCACCGAGATCTACACGCT	CGATCGAACACT	TATGGTAATT	GT	GTGYCAGCMGCCGCGGTAA	AATGATACGGCGACCACCGAGATCTACACGCTCGATCGAACACTTATGGTAATTGTGTGYCAGCMGCCGCGGTAA
10	C3	515rcbc890	AATGATACGGCGACCACCGAGATCTACACGCT	TTCGCTAACCTT	TATGGTAATT	GT	GTGYCAGCMGCCGCGGTAA	AATGATACGGCGACCACCGAGATCTACACGCTTTCGCTAACCTTTATGGTAATTGTGTGYCAGCMGCCGCGGTAA
10	C4	515rcbc891	AATGATACGGCGACCACCGAGATCTACACGCT	GCAGGGTCGAAC	TATGGTAATT	GT	GTGYCAGCMGCCGCGGTAA	AATGATACGGCGACCACCGAGATCTACACGCTGCAGGGTCGAACTATGGTAATTGTGTGYCAGCMGCCGCGGTAA
10	C5	515rcbc892	AATGATACGGCGACCACCGAGATCTACACGCT	TAGAGGCGTAGG	TATGGTAATT	GT	GTGYCAGCMGCCGCGGTAA	AATGATACGGCGACCACCGAGATCTACACGCTTAGAGGCGTAGGTATGGTAATTGTGTGYCAGCMGCCGCGGTAA
10	C6	515rcbc893	AATGATACGGCGACCACCGAGATCTACACGCT	CAGGTAATAATG	TATGGTAATT	GT	GTGYCAGCMGCCGCGGTAA	AATGATACGGCGACCACCGAGATCTACACGCTCAGGTAATAATGTATGGTAATTGTGTGYCAGCMGCCGCGGTAA
10	C7	515rcbc894	AATGATACGGCGACCACCGAGATCTACACGCT	GCCGAACGCCGA	TATGGTAATT	GT	GTGYCAGCMGCCGCGGTAA	AATGATACGGCGACCACCGAGATCTACACGCTGCCGAACGCCGATATGGTAATTGTGTGYCAGCMGCCGCGGTAA
10	C8	515rcbc895	AATGATACGGCGACCACCGAGATCTACACGCT	GTCTAGTATTTC	TATGGTAATT	GT	GTGYCAGCMGCCGCGGTAA	AATGATACGGCGACCACCGAGATCTACACGCTGTCTAGTATTTCTATGGTAATTGTGTGYCAGCMGCCGCGGTAA
10	C9	515rcbc896	AATGATACGGCGACCACCGAGATCTACACGCT	AAGCATTGAGAT	TATGGTAATT	GT	GTGYCAGCMGCCGCGGTAA	AATGATACGGCGACCACCGAGATCTACACGCTAAGCATTGAGATTATGGTAATTGTGTGYCAGCMGCCGCGGTAA
10	C10	515rcbc897	AATGATACGGCGACCACCGAGATCTACACGCT	CCGCTGATGTCA	TATGGTAATT	GT	GTGYCAGCMGCCGCGGTAA	AATGATACGGCGACCACCGAGATCTACACGCTCCGCTGATGTCATATGGTAATTGTGTGYCAGCMGCCGCGGTAA
10	C11	515rcbc898	AATGATACGGCGACCACCGAGATCTACACGCT	ACCCTCAGCCCA	TATGGTAATT	GT	GTGYCAGCMGCCGCGGTAA	AATGATACGGCGACCACCGAGATCTACACGCTACCCTCAGCCCATATGGTAATTGTGTGYCAGCMGCCGCGGTAA
10	C12	515rcbc899	AATGATACGGCGACCACCGAGATCTACACGCT	GGTGACTAGTTC	TATGGTAATT	GT	GTGYCAGCMGCCGCGGTAA	AATGATACGGCGACCACCGAGATCTACACGCTGGTGACTAGTTCTATGGTAATTGTGTGYCAGCMGCCGCGGTAA
10	D1	515rcbc900	AATGATACGGCGACCACCGAGATCTACACGCT	CCGTCAAGATGT	TATGGTAATT	GT	GTGYCAGCMGCCGCGGTAA	AATGATACGGCGACCACCGAGATCTACACGCTCCGTCAAGATGTTATGGTAATTGTGTGYCAGCMGCCGCGGTAA
10	D2	515rcbc901	AATGATACGGCGACCACCGAGATCTACACGCT	AGCTGCACCTAA	TATGGTAATT	GT	GTGYCAGCMGCCGCGGTAA	AATGATACGGCGACCACCGAGATCTACACGCTAGCTGCACCTAATATGGTAATTGTGTGYCAGCMGCCGCGGTAA
10	D3	515rcbc902	AATGATACGGCGACCACCGAGATCTACACGCT	GGAGTGCCCGAA	TATGGTAATT	GT	GTGYCAGCMGCCGCGGTAA	AATGATACGGCGACCACCGAGATCTACACGCTGGAGTGCCCGAATATGGTAATTGTGTGYCAGCMGCCGCGGTAA
10	D4	515rcbc903	AATGATACGGCGACCACCGAGATCTACACGCT	CATGACGCCTCC	TATGGTAATT	GT	GTGYCAGCMGCCGCGGTAA	AATGATACGGCGACCACCGAGATCTACACGCTCATGACGCCTCCTATGGTAATTGTGTGYCAGCMGCCGCGGTAA
10	D5	515rcbc904	AATGATACGGCGACCACCGAGATCTACACGCT	GTATTATGACTT	TATGGTAATT	GT	GTGYCAGCMGCCGCGGTAA	AATGATACGGCGACCACCGAGATCTACACGCTGTATTATGACTTTATGGTAATTGTGTGYCAGCMGCCGCGGTAA
10	D6	515rcbc905	AATGATACGGCGACCACCGAGATCTACACGCT	CATAATCTTGCT	TATGGTAATT	GT	GTGYCAGCMGCCGCGGTAA	AATGATACGGCGACCACCGAGATCTACACGCTCATAATCTTGCTTATGGTAATTGTGTGYCAGCMGCCGCGGTAA
10	D7	515rcbc906	AATGATACGGCGACCACCGAGATCTACACGCT	TGCGTGGGTGGA	TATGGTAATT	GT	GTGYCAGCMGCCGCGGTAA	AATGATACGGCGACCACCGAGATCTACACGCTTGCGTGGGTGGATATGGTAATTGTGTGYCAGCMGCCGCGGTAA
10	D8	515rcbc907	AATGATACGGCGACCACCGAGATCTACACGCT	ACTATATTAGCT	TATGGTAATT	GT	GTGYCAGCMGCCGCGGTAA	AATGATACGGCGACCACCGAGATCTACACGCTACTATATTAGCTTATGGTAATTGTGTGYCAGCMGCCGCGGTAA
10	D9	515rcbc908	AATGATACGGCGACCACCGAGATCTACACGCT	TTCTGGTCTTGT	TATGGTAATT	GT	GTGYCAGCMGCCGCGGTAA	AATGATACGGCGACCACCGAGATCTACACGCTTTCTGGTCTTGTTATGGTAATTGTGTGYCAGCMGCCGCGGTAA
10	D10	515rcbc909	AATGATACGGCGACCACCGAGATCTACACGCT	TCCAGGGCTATA	TATGGTAATT	GT	GTGYCAGCMGCCGCGGTAA	AATGATACGGCGACCACCGAGATCTACACGCTTCCAGGGCTATATATGGTAATTGTGTGYCAGCMGCCGCGGTAA
10	D11	515rcbc910	AATGATACGGCGACCACCGAGATCTACACGCT	GACTATAATGGC	TATGGTAATT	GT	GTGYCAGCMGCCGCGGTAA	AATGATACGGCGACCACCGAGATCTACACGCTGACTATAATGGCTATGGTAATTGTGTGYCAGCMGCCGCGGTAA
10	D12	515rcbc911	AATGATACGGCGACCACCGAGATCTACACGCT	ATCACCAGGTGT	TATGGTAATT	GT	GTGYCAGCMGCCGCGGTAA	AATGATACGGCGACCACCGAGATCTACACGCTATCACCAGGTGTTATGGTAATTGTGTGYCAGCMGCCGCGGTAA
10	E1	515rcbc912	AATGATACGGCGACCACCGAGATCTACACGCT	AATTGAATTTAC	TATGGTAATT	GT	GTGYCAGCMGCCGCGGTAA	AATGATACGGCGACCACCGAGATCTACACGCTAATTGAATTTACTATGGTAATTGTGTGYCAGCMGCCGCGGTAA
10	E2	515rcbc913	AATGATACGGCGACCACCGAGATCTACACGCT	AGGAAAGCCAGA	TATGGTAATT	GT	GTGYCAGCMGCCGCGGTAA	AATGATACGGCGACCACCGAGATCTACACGCTAGGAAAGCCAGATATGGTAATTGTGTGYCAGCMGCCGCGGTAA
10	E3	515rcbc914	AATGATACGGCGACCACCGAGATCTACACGCT	ATGGCTGTCAGT	TATGGTAATT	GT	GTGYCAGCMGCCGCGGTAA	AATGATACGGCGACCACCGAGATCTACACGCTATGGCTGTCAGTTATGGTAATTGTGTGYCAGCMGCCGCGGTAA
10	E4	515rcbc915	AATGATACGGCGACCACCGAGATCTACACGCT	GAGGGTTGTCGG	TATGGTAATT	GT	GTGYCAGCMGCCGCGGTAA	AATGATACGGCGACCACCGAGATCTACACGCTGAGGGTTGTCGGTATGGTAATTGTGTGYCAGCMGCCGCGGTAA
10	E5	515rcbc916	AATGATACGGCGACCACCGAGATCTACACGCT	CCACGTACGTAA	TATGGTAATT	GT	GTGYCAGCMGCCGCGGTAA	AATGATACGGCGACCACCGAGATCTACACGCTCCACGTACGTAATATGGTAATTGTGTGYCAGCMGCCGCGGTAA
10	E6	515rcbc917	AATGATACGGCGACCACCGAGATCTACACGCT	AGTAAGTCGATA	TATGGTAATT	GT	GTGYCAGCMGCCGCGGTAA	AATGATACGGCGACCACCGAGATCTACACGCTAGTAAGTCGATATATGGTAATTGTGTGYCAGCMGCCGCGGTAA
10	E7	515rcbc918	AATGATACGGCGACCACCGAGATCTACACGCT	TTGGGCCACATA	TATGGTAATT	GT	GTGYCAGCMGCCGCGGTAA	AATGATACGGCGACCACCGAGATCTACACGCTTTGGGCCACATATATGGTAATTGTGTGYCAGCMGCCGCGGTAA
10	E8	515rcbc919	AATGATACGGCGACCACCGAGATCTACACGCT	TCTATCTGGCTT	TATGGTAATT	GT	GTGYCAGCMGCCGCGGTAA	AATGATACGGCGACCACCGAGATCTACACGCTTCTATCTGGCTTTATGGTAATTGTGTGYCAGCMGCCGCGGTAA
10	E9	515rcbc920	AATGATACGGCGACCACCGAGATCTACACGCT	ATACCTAAATAT	TATGGTAATT	GT	GTGYCAGCMGCCGCGGTAA	AATGATACGGCGACCACCGAGATCTACACGCTATACCTAAATATTATGGTAATTGTGTGYCAGCMGCCGCGGTAA
10	E10	515rcbc921	AATGATACGGCGACCACCGAGATCTACACGCT	GCCTGCAGTACT	TATGGTAATT	GT	GTGYCAGCMGCCGCGGTAA	AATGATACGGCGACCACCGAGATCTACACGCTGCCTGCAGTACTTATGGTAATTGTGTGYCAGCMGCCGCGGTAA
10	E11	515rcbc922	AATGATACGGCGACCACCGAGATCTACACGCT	ATGGTTCACCCG	TATGGTAATT	GT	GTGYCAGCMGCCGCGGTAA	AATGATACGGCGACCACCGAGATCTACACGCTATGGTTCACCCGTATGGTAATTGTGTGYCAGCMGCCGCGGTAA
10	E12	515rcbc923	AATGATACGGCGACCACCGAGATCTACACGCT	CCGTGGACCAGG	TATGGTAATT	GT	GTGYCAGCMGCCGCGGTAA	AATGATACGGCGACCACCGAGATCTACACGCTCCGTGGACCAGGTATGGTAATTGTGTGYCAGCMGCCGCGGTAA
10	F1	515rcbc924	AATGATACGGCGACCACCGAGATCTACACGCT	GTCCCTATTATC	TATGGTAATT	GT	GTGYCAGCMGCCGCGGTAA	AATGATACGGCGACCACCGAGATCTACACGCTGTCCCTATTATCTATGGTAATTGTGTGYCAGCMGCCGCGGTAA
10	F2	515rcbc925	AATGATACGGCGACCACCGAGATCTACACGCT	GCGACGCGGCAT	TATGGTAATT	GT	GTGYCAGCMGCCGCGGTAA	AATGATACGGCGACCACCGAGATCTACACGCTGCGACGCGGCATTATGGTAATTGTGTGYCAGCMGCCGCGGTAA
10	F3	515rcbc926	AATGATACGGCGACCACCGAGATCTACACGCT	TGCGGTTGACTC	TATGGTAATT	GT	GTGYCAGCMGCCGCGGTAA	AATGATACGGCGACCACCGAGATCTACACGCTTGCGGTTGACTCTATGGTAATTGTGTGYCAGCMGCCGCGGTAA
10	F4	515rcbc927	AATGATACGGCGACCACCGAGATCTACACGCT	CCAGGTTAATGC	TATGGTAATT	GT	GTGYCAGCMGCCGCGGTAA	AATGATACGGCGACCACCGAGATCTACACGCTCCAGGTTAATGCTATGGTAATTGTGTGYCAGCMGCCGCGGTAA
10	F5	515rcbc928	AATGATACGGCGACCACCGAGATCTACACGCT	CGACGAGATTAT	TATGGTAATT	GT	GTGYCAGCMGCCGCGGTAA	AATGATACGGCGACCACCGAGATCTACACGCTCGACGAGATTATTATGGTAATTGTGTGYCAGCMGCCGCGGTAA
10	F6	515rcbc929	AATGATACGGCGACCACCGAGATCTACACGCT	GCTACAAGCCCT	TATGGTAATT	GT	GTGYCAGCMGCCGCGGTAA	AATGATACGGCGACCACCGAGATCTACACGCTGCTACAAGCCCTTATGGTAATTGTGTGYCAGCMGCCGCGGTAA
10	F7	515rcbc930	AATGATACGGCGACCACCGAGATCTACACGCT	GCACATAGTCGT	TATGGTAATT	GT	GTGYCAGCMGCCGCGGTAA	AATGATACGGCGACCACCGAGATCTACACGCTGCACATAGTCGTTATGGTAATTGTGTGYCAGCMGCCGCGGTAA
10	F8	515rcbc931	AATGATACGGCGACCACCGAGATCTACACGCT	AGCCACCCGGGA	TATGGTAATT	GT	GTGYCAGCMGCCGCGGTAA	AATGATACGGCGACCACCGAGATCTACACGCTAGCCACCCGGGATATGGTAATTGTGTGYCAGCMGCCGCGGTAA
10	F9	515rcbc932	AATGATACGGCGACCACCGAGATCTACACGCT	ATGTCTTCAACT	TATGGTAATT	GT	GTGYCAGCMGCCGCGGTAA	AATGATACGGCGACCACCGAGATCTACACGCTATGTCTTCAACTTATGGTAATTGTGTGYCAGCMGCCGCGGTAA
10	F10	515rcbc933	AATGATACGGCGACCACCGAGATCTACACGCT	ACGCACATACAA	TATGGTAATT	GT	GTGYCAGCMGCCGCGGTAA	AATGATACGGCGACCACCGAGATCTACACGCTACGCACATACAATATGGTAATTGTGTGYCAGCMGCCGCGGTAA
10	F11	515rcbc934	AATGATACGGCGACCACCGAGATCTACACGCT	ATGTCCGACCAA	TATGGTAATT	GT	GTGYCAGCMGCCGCGGTAA	AATGATACGGCGACCACCGAGATCTACACGCTATGTCCGACCAATATGGTAATTGTGTGYCAGCMGCCGCGGTAA
10	F12	515rcbc935	AATGATACGGCGACCACCGAGATCTACACGCT	ATTTCGACCCGG	TATGGTAATT	GT	GTGYCAGCMGCCGCGGTAA	AATGATACGGCGACCACCGAGATCTACACGCTATTTCGACCCGGTATGGTAATTGTGTGYCAGCMGCCGCGGTAA
10	G1	515rcbc936	AATGATACGGCGACCACCGAGATCTACACGCT	GGAGTTGAGGTG	TATGGTAATT	GT	GTGYCAGCMGCCGCGGTAA	AATGATACGGCGACCACCGAGATCTACACGCTGGAGTTGAGGTGTATGGTAATTGTGTGYCAGCMGCCGCGGTAA
10	G2	515rcbc937	AATGATACGGCGACCACCGAGATCTACACGCT	GCGCAATAGTAT	TATGGTAATT	GT	GTGYCAGCMGCCGCGGTAA	AATGATACGGCGACCACCGAGATCTACACGCTGCGCAATAGTATTATGGTAATTGTGTGYCAGCMGCCGCGGTAA
10	G3	515rcbc938	AATGATACGGCGACCACCGAGATCTACACGCT	CACATATTGGGC	TATGGTAATT	GT	GTGYCAGCMGCCGCGGTAA	AATGATACGGCGACCACCGAGATCTACACGCTCACATATTGGGCTATGGTAATTGTGTGYCAGCMGCCGCGGTAA
10	G4	515rcbc939	AATGATACGGCGACCACCGAGATCTACACGCT	CATGTTGGAACA	TATGGTAATT	GT	GTGYCAGCMGCCGCGGTAA	AATGATACGGCGACCACCGAGATCTACACGCTCATGTTGGAACATATGGTAATTGTGTGYCAGCMGCCGCGGTAA
10	G5	515rcbc940	AATGATACGGCGACCACCGAGATCTACACGCT	ACCCGACGGGAC	TATGGTAATT	GT	GTGYCAGCMGCCGCGGTAA	AATGATACGGCGACCACCGAGATCTACACGCTACCCGACGGGACTATGGTAATTGTGTGYCAGCMGCCGCGGTAA
10	G6	515rcbc941	AATGATACGGCGACCACCGAGATCTACACGCT	AGGTCATCTTGG	TATGGTAATT	GT	GTGYCAGCMGCCGCGGTAA	AATGATACGGCGACCACCGAGATCTACACGCTAGGTCATCTTGGTATGGTAATTGTGTGYCAGCMGCCGCGGTAA
10	G7	515rcbc942	AATGATACGGCGACCACCGAGATCTACACGCT	CTCTCGGCGTAA	TATGGTAATT	GT	GTGYCAGCMGCCGCGGTAA	AATGATACGGCGACCACCGAGATCTACACGCTCTCTCGGCGTAATATGGTAATTGTGTGYCAGCMGCCGCGGTAA
10	G8	515rcbc943	AATGATACGGCGACCACCGAGATCTACACGCT	CGAGATAGTTTG	TATGGTAATT	GT	GTGYCAGCMGCCGCGGTAA	AATGATACGGCGACCACCGAGATCTACACGCTCGAGATAGTTTGTATGGTAATTGTGTGYCAGCMGCCGCGGTAA
10	G9	515rcbc944	AATGATACGGCGACCACCGAGATCTACACGCT	CTGCAAGCCTGT	TATGGTAATT	GT	GTGYCAGCMGCCGCGGTAA	AATGATACGGCGACCACCGAGATCTACACGCTCTGCAAGCCTGTTATGGTAATTGTGTGYCAGCMGCCGCGGTAA
10	G10	515rcbc945	AATGATACGGCGACCACCGAGATCTACACGCT	GTTCAACAGCTG	TATGGTAATT	GT	GTGYCAGCMGCCGCGGTAA	AATGATACGGCGACCACCGAGATCTACACGCTGTTCAACAGCTGTATGGTAATTGTGTGYCAGCMGCCGCGGTAA
10	G11	515rcbc946	AATGATACGGCGACCACCGAGATCTACACGCT	CGTTTCAAGGAC	TATGGTAATT	GT	GTGYCAGCMGCCGCGGTAA	AATGATACGGCGACCACCGAGATCTACACGCTCGTTTCAAGGACTATGGTAATTGTGTGYCAGCMGCCGCGGTAA
10	G12	515rcbc947	AATGATACGGCGACCACCGAGATCTACACGCT	GCGAGCGAAGTA	TATGGTAATT	GT	GTGYCAGCMGCCGCGGTAA	AATGATACGGCGACCACCGAGATCTACACGCTGCGAGCGAAGTATATGGTAATTGTGTGYCAGCMGCCGCGGTAA
10	H1	515rcbc948	AATGATACGGCGACCACCGAGATCTACACGCT	ATCTCTGGCGCC	TATGGTAATT	GT	GTGYCAGCMGCCGCGGTAA	AATGATACGGCGACCACCGAGATCTACACGCTATCTCTGGCGCCTATGGTAATTGTGTGYCAGCMGCCGCGGTAA
10	H2	515rcbc949	AATGATACGGCGACCACCGAGATCTACACGCT	AGACGACGTGGA	TATGGTAATT	GT	GTGYCAGCMGCCGCGGTAA	AATGATACGGCGACCACCGAGATCTACACGCTAGACGACGTGGATATGGTAATTGTGTGYCAGCMGCCGCGGTAA
10	H3	515rcbc950	AATGATACGGCGACCACCGAGATCTACACGCT	ACTTCATCGTAT	TATGGTAATT	GT	GTGYCAGCMGCCGCGGTAA	AATGATACGGCGACCACCGAGATCTACACGCTACTTCATCGTATTATGGTAATTGTGTGYCAGCMGCCGCGGTAA
10	H4	515rcbc951	AATGATACGGCGACCACCGAGATCTACACGCT	TGTGATCTTTAC	TATGGTAATT	GT	GTGYCAGCMGCCGCGGTAA	AATGATACGGCGACCACCGAGATCTACACGCTTGTGATCTTTACTATGGTAATTGTGTGYCAGCMGCCGCGGTAA
10	H5	515rcbc952	AATGATACGGCGACCACCGAGATCTACACGCT	TCCTCCGGTTGG	TATGGTAATT	GT	GTGYCAGCMGCCGCGGTAA	AATGATACGGCGACCACCGAGATCTACACGCTTCCTCCGGTTGGTATGGTAATTGTGTGYCAGCMGCCGCGGTAA
10	H6	515rcbc953	AATGATACGGCGACCACCGAGATCTACACGCT	AACTTCACTTCC	TATGGTAATT	GT	GTGYCAGCMGCCGCGGTAA	AATGATACGGCGACCACCGAGATCTACACGCTAACTTCACTTCCTATGGTAATTGTGTGYCAGCMGCCGCGGTAA
10	H7	515rcbc954	AATGATACGGCGACCACCGAGATCTACACGCT	CGACCGGTGAAG	TATGGTAATT	GT	GTGYCAGCMGCCGCGGTAA	AATGATACGGCGACCACCGAGATCTACACGCTCGACCGGTGAAGTATGGTAATTGTGTGYCAGCMGCCGCGGTAA
10	H8	515rcbc955	AATGATACGGCGACCACCGAGATCTACACGCT	CCTCTCGGGTTG	TATGGTAATT	GT	GTGYCAGCMGCCGCGGTAA	AATGATACGGCGACCACCGAGATCTACACGCTCCTCTCGGGTTGTATGGTAATTGTGTGYCAGCMGCCGCGGTAA
10	H9	515rcbc956	AATGATACGGCGACCACCGAGATCTACACGCT	GATGGCGGACTG	TATGGTAATT	GT	GTGYCAGCMGCCGCGGTAA	AATGATACGGCGACCACCGAGATCTACACGCTGATGGCGGACTGTATGGTAATTGTGTGYCAGCMGCCGCGGTAA
10	H10	515rcbc957	AATGATACGGCGACCACCGAGATCTACACGCT	ATCTTGGAGTCG	TATGGTAATT	GT	GTGYCAGCMGCCGCGGTAA	AATGATACGGCGACCACCGAGATCTACACGCTATCTTGGAGTCGTATGGTAATTGTGTGYCAGCMGCCGCGGTAA
10	H11	515rcbc958	AATGATACGGCGACCACCGAGATCTACACGCT	TGCCCTCCGTAG	TATGGTAATT	GT	GTGYCAGCMGCCGCGGTAA	AATGATACGGCGACCACCGAGATCTACACGCTTGCCCTCCGTAGTATGGTAATTGTGTGYCAGCMGCCGCGGTAA
10	H12	515rcbc959	AATGATACGGCGACCACCGAGATCTACACGCT	GTTGTGGGCGCG	TATGGTAATT	GT	GTGYCAGCMGCCGCGGTAA	AATGATACGGCGACCACCGAGATCTACACGCTGTTGTGGGCGCGTATGGTAATTGTGTGYCAGCMGCCGCGGTAA
